# Supplementary material for: Global analysis of human duplicated genes reveals the relative importance of whole-genome duplicates originated in the early vertebrate evolution
Source: BMC Genomics. 2016 Jan 22;17:71. doi: 10.1186/s12864-016-2392-0 (PMC4724117; doi:10.1186/s12864-016-2392-0)
Supplement: Additional file 4: — Contains Table S1. The human Small-Scale and Whole-Genome duplicate pairs used in the study. (XLSX 705 kb) [file 12864_2016_2392_MOESM4_ESM.xlsx]

## Sheet: human_SSD_and_WGD_pairs
Additional Table S1: The human Small-Scale and Whole-Genome duplicate pairs used in the study.
Human Ensembl Gene ID	Human Paralog Ensembl Gene ID	Duplication Status
ENSG00000198271	ENSG00000212657	Small-Scale Duplicate
ENSG00000198443	ENSG00000212657	Small-Scale Duplicate
ENSG00000204880	ENSG00000212657	Small-Scale Duplicate
ENSG00000212657	ENSG00000198271	Small-Scale Duplicate
ENSG00000212657	ENSG00000198443	Small-Scale Duplicate
ENSG00000212657	ENSG00000204880	Small-Scale Duplicate
ENSG00000212657	ENSG00000212721	Small-Scale Duplicate
ENSG00000212721	ENSG00000212657	Small-Scale Duplicate
ENSG00000003096	ENSG00000198642	Small-Scale Duplicate
ENSG00000005075	ENSG00000168255	Small-Scale Duplicate
ENSG00000005075	ENSG00000228049	Small-Scale Duplicate
ENSG00000005075	ENSG00000267645	Small-Scale Duplicate
ENSG00000005889	ENSG00000067646	Small-Scale Duplicate
ENSG00000005889	ENSG00000279008	Small-Scale Duplicate
ENSG00000005889	ENSG00000279899	Small-Scale Duplicate
ENSG00000005889	ENSG00000280209	Small-Scale Duplicate
ENSG00000006059	ENSG00000094796	Small-Scale Duplicate
ENSG00000006059	ENSG00000131737	Small-Scale Duplicate
ENSG00000006059	ENSG00000131738	Small-Scale Duplicate
ENSG00000006534	ENSG00000132746	Small-Scale Duplicate
ENSG00000008128	ENSG00000248333	Small-Scale Duplicate
ENSG00000010219	ENSG00000272921	Small-Scale Duplicate
ENSG00000010404	ENSG00000241489	Small-Scale Duplicate
ENSG00000011052	ENSG00000239672	Small-Scale Duplicate
ENSG00000011052	ENSG00000243678	Small-Scale Duplicate
ENSG00000012817	ENSG00000126012	Small-Scale Duplicate
ENSG00000012817	ENSG00000278871	Small-Scale Duplicate
ENSG00000012817	ENSG00000280101	Small-Scale Duplicate
ENSG00000012817	ENSG00000280358	Small-Scale Duplicate
ENSG00000015568	ENSG00000153165	Small-Scale Duplicate
ENSG00000015568	ENSG00000153201	Small-Scale Duplicate
ENSG00000015568	ENSG00000169629	Small-Scale Duplicate
ENSG00000015568	ENSG00000183054	Small-Scale Duplicate
ENSG00000015568	ENSG00000185304	Small-Scale Duplicate
ENSG00000015568	ENSG00000187627	Small-Scale Duplicate
ENSG00000015568	ENSG00000196862	Small-Scale Duplicate
ENSG00000025039	ENSG00000273637	Small-Scale Duplicate
ENSG00000026036	ENSG00000243509	Small-Scale Duplicate
ENSG00000026950	ENSG00000111801	Small-Scale Duplicate
ENSG00000033011	ENSG00000189366	Small-Scale Duplicate
ENSG00000037042	ENSG00000131462	Small-Scale Duplicate
ENSG00000037241	ENSG00000161970	Small-Scale Duplicate
ENSG00000037241	ENSG00000263809	Small-Scale Duplicate
ENSG00000053371	ENSG00000162482	Small-Scale Duplicate
ENSG00000053371	ENSG00000211454	Small-Scale Duplicate
ENSG00000054219	ENSG00000248672	Small-Scale Duplicate
ENSG00000055163	ENSG00000273749	Small-Scale Duplicate
ENSG00000057149	ENSG00000206073	Small-Scale Duplicate
ENSG00000058404	ENSG00000070808	Small-Scale Duplicate
ENSG00000059804	ENSG00000173262	Small-Scale Duplicate
ENSG00000065371	ENSG00000114547	Small-Scale Duplicate
ENSG00000066813	ENSG00000183747	Small-Scale Duplicate
ENSG00000067048	ENSG00000215301	Small-Scale Duplicate
ENSG00000067048	ENSG00000280001	Small-Scale Duplicate
ENSG00000067560	ENSG00000155366	Small-Scale Duplicate
ENSG00000067560	ENSG00000271810	Small-Scale Duplicate
ENSG00000067646	ENSG00000005889	Small-Scale Duplicate
ENSG00000067646	ENSG00000279008	Small-Scale Duplicate
ENSG00000067646	ENSG00000279899	Small-Scale Duplicate
ENSG00000067646	ENSG00000280209	Small-Scale Duplicate
ENSG00000068781	ENSG00000242441	Small-Scale Duplicate
ENSG00000068781	ENSG00000243244	Small-Scale Duplicate
ENSG00000070756	ENSG00000151846	Small-Scale Duplicate
ENSG00000070808	ENSG00000058404	Small-Scale Duplicate
ENSG00000072163	ENSG00000169756	Small-Scale Duplicate
ENSG00000072694	ENSG00000244682	Small-Scale Duplicate
ENSG00000075624	ENSG00000107796	Small-Scale Duplicate
ENSG00000075624	ENSG00000143632	Small-Scale Duplicate
ENSG00000075624	ENSG00000159251	Small-Scale Duplicate
ENSG00000075624	ENSG00000163017	Small-Scale Duplicate
ENSG00000075624	ENSG00000169067	Small-Scale Duplicate
ENSG00000075886	ENSG00000123416	Small-Scale Duplicate
ENSG00000075886	ENSG00000152086	Small-Scale Duplicate
ENSG00000075886	ENSG00000167552	Small-Scale Duplicate
ENSG00000075886	ENSG00000183785	Small-Scale Duplicate
ENSG00000075886	ENSG00000198033	Small-Scale Duplicate
ENSG00000076053	ENSG00000255663	Small-Scale Duplicate
ENSG00000076554	ENSG00000276418	Small-Scale Duplicate
ENSG00000078399	ENSG00000257184	Small-Scale Duplicate
ENSG00000079385	ENSG00000267881	Small-Scale Duplicate
ENSG00000080910	ENSG00000244414	Small-Scale Duplicate
ENSG00000080910	ENSG00000276911	Small-Scale Duplicate
ENSG00000081041	ENSG00000163734	Small-Scale Duplicate
ENSG00000081041	ENSG00000163739	Small-Scale Duplicate
ENSG00000081842	ENSG00000204962	Small-Scale Duplicate
ENSG00000082196	ENSG00000273294	Small-Scale Duplicate
ENSG00000083454	ENSG00000257950	Small-Scale Duplicate
ENSG00000083750	ENSG00000155876	Small-Scale Duplicate
ENSG00000083812	ENSG00000249471	Small-Scale Duplicate
ENSG00000083844	ENSG00000204524	Small-Scale Duplicate
ENSG00000086548	ENSG00000105388	Small-Scale Duplicate
ENSG00000086548	ENSG00000267881	Small-Scale Duplicate
ENSG00000086848	ENSG00000258529	Small-Scale Duplicate
ENSG00000087995	ENSG00000165055	Small-Scale Duplicate
ENSG00000088832	ENSG00000198225	Small-Scale Duplicate
ENSG00000088986	ENSG00000264364	Small-Scale Duplicate
ENSG00000089335	ENSG00000197841	Small-Scale Duplicate
ENSG00000090060	ENSG00000218823	Small-Scale Duplicate
ENSG00000090097	ENSG00000272762	Small-Scale Duplicate
ENSG00000090659	ENSG00000104938	Small-Scale Duplicate
ENSG00000090889	ENSG00000226650	Small-Scale Duplicate
ENSG00000091009	ENSG00000275740	Small-Scale Duplicate
ENSG00000092036	ENSG00000259132	Small-Scale Duplicate
ENSG00000092054	ENSG00000197616	Small-Scale Duplicate
ENSG00000092098	ENSG00000259529	Small-Scale Duplicate
ENSG00000092199	ENSG00000179172	Small-Scale Duplicate
ENSG00000092199	ENSG00000179412	Small-Scale Duplicate
ENSG00000092199	ENSG00000275774	Small-Scale Duplicate
ENSG00000092199	ENSG00000277058	Small-Scale Duplicate
ENSG00000092377	ENSG00000101849	Small-Scale Duplicate
ENSG00000092377	ENSG00000279102	Small-Scale Duplicate
ENSG00000092847	ENSG00000126070	Small-Scale Duplicate
ENSG00000092847	ENSG00000134698	Small-Scale Duplicate
ENSG00000094796	ENSG00000006059	Small-Scale Duplicate
ENSG00000094796	ENSG00000131737	Small-Scale Duplicate
ENSG00000094796	ENSG00000131738	Small-Scale Duplicate
ENSG00000095319	ENSG00000251184	Small-Scale Duplicate
ENSG00000095917	ENSG00000172236	Small-Scale Duplicate
ENSG00000095917	ENSG00000197253	Small-Scale Duplicate
ENSG00000099290	ENSG00000172661	Small-Scale Duplicate
ENSG00000099715	ENSG00000102290	Small-Scale Duplicate
ENSG00000099715	ENSG00000279279	Small-Scale Duplicate
ENSG00000099715	ENSG00000279870	Small-Scale Duplicate
ENSG00000099715	ENSG00000280342	Small-Scale Duplicate
ENSG00000099721	ENSG00000125363	Small-Scale Duplicate
ENSG00000099721	ENSG00000280256	Small-Scale Duplicate
ENSG00000099810	ENSG00000264545	Small-Scale Duplicate
ENSG00000099984	ENSG00000133433	Small-Scale Duplicate
ENSG00000100003	ENSG00000249590	Small-Scale Duplicate
ENSG00000100031	ENSG00000100121	Small-Scale Duplicate
ENSG00000100031	ENSG00000133475	Small-Scale Duplicate
ENSG00000100031	ENSG00000274252	Small-Scale Duplicate
ENSG00000100033	ENSG00000277196	Small-Scale Duplicate
ENSG00000100101	ENSG00000273899	Small-Scale Duplicate
ENSG00000100121	ENSG00000100031	Small-Scale Duplicate
ENSG00000100121	ENSG00000133475	Small-Scale Duplicate
ENSG00000100121	ENSG00000274252	Small-Scale Duplicate
ENSG00000100197	ENSG00000205702	Small-Scale Duplicate
ENSG00000100288	ENSG00000254413	Small-Scale Duplicate
ENSG00000100890	ENSG00000258790	Small-Scale Duplicate
ENSG00000100926	ENSG00000254692	Small-Scale Duplicate
ENSG00000100926	ENSG00000259522	Small-Scale Duplicate
ENSG00000101266	ENSG00000254598	Small-Scale Duplicate
ENSG00000101292	ENSG00000169618	Small-Scale Duplicate
ENSG00000101441	ENSG00000170369	Small-Scale Duplicate
ENSG00000101441	ENSG00000170373	Small-Scale Duplicate
ENSG00000101448	ENSG00000249139	Small-Scale Duplicate
ENSG00000101608	ENSG00000118680	Small-Scale Duplicate
ENSG00000101849	ENSG00000092377	Small-Scale Duplicate
ENSG00000101849	ENSG00000279102	Small-Scale Duplicate
ENSG00000101911	ENSG00000229937	Small-Scale Duplicate
ENSG00000102030	ENSG00000156269	Small-Scale Duplicate
ENSG00000102076	ENSG00000166160	Small-Scale Duplicate
ENSG00000102076	ENSG00000268221	Small-Scale Duplicate
ENSG00000102076	ENSG00000269433	Small-Scale Duplicate
ENSG00000102128	ENSG00000141542	Small-Scale Duplicate
ENSG00000102128	ENSG00000172476	Small-Scale Duplicate
ENSG00000102144	ENSG00000170950	Small-Scale Duplicate
ENSG00000102290	ENSG00000099715	Small-Scale Duplicate
ENSG00000102290	ENSG00000279279	Small-Scale Duplicate
ENSG00000102290	ENSG00000279870	Small-Scale Duplicate
ENSG00000102290	ENSG00000280342	Small-Scale Duplicate
ENSG00000102743	ENSG00000120329	Small-Scale Duplicate
ENSG00000103226	ENSG00000103512	Small-Scale Duplicate
ENSG00000103226	ENSG00000185164	Small-Scale Duplicate
ENSG00000103342	ENSG00000189369	Small-Scale Duplicate
ENSG00000103426	ENSG00000262246	Small-Scale Duplicate
ENSG00000103485	ENSG00000277669	Small-Scale Duplicate
ENSG00000103512	ENSG00000103226	Small-Scale Duplicate
ENSG00000103512	ENSG00000185164	Small-Scale Duplicate
ENSG00000104205	ENSG00000270024	Small-Scale Duplicate
ENSG00000104343	ENSG00000258677	Small-Scale Duplicate
ENSG00000104388	ENSG00000129472	Small-Scale Duplicate
ENSG00000104774	ENSG00000269242	Small-Scale Duplicate
ENSG00000104818	ENSG00000104827	Small-Scale Duplicate
ENSG00000104818	ENSG00000189052	Small-Scale Duplicate
ENSG00000104818	ENSG00000196337	Small-Scale Duplicate
ENSG00000104818	ENSG00000213030	Small-Scale Duplicate
ENSG00000104818	ENSG00000267335	Small-Scale Duplicate
ENSG00000104818	ENSG00000267631	Small-Scale Duplicate
ENSG00000104824	ENSG00000268083	Small-Scale Duplicate
ENSG00000104826	ENSG00000267335	Small-Scale Duplicate
ENSG00000104827	ENSG00000104818	Small-Scale Duplicate
ENSG00000104827	ENSG00000189052	Small-Scale Duplicate
ENSG00000104827	ENSG00000196337	Small-Scale Duplicate
ENSG00000104827	ENSG00000213030	Small-Scale Duplicate
ENSG00000104827	ENSG00000267335	Small-Scale Duplicate
ENSG00000104827	ENSG00000267631	Small-Scale Duplicate
ENSG00000104833	ENSG00000137267	Small-Scale Duplicate
ENSG00000104833	ENSG00000137285	Small-Scale Duplicate
ENSG00000104833	ENSG00000173213	Small-Scale Duplicate
ENSG00000104833	ENSG00000176014	Small-Scale Duplicate
ENSG00000104833	ENSG00000196230	Small-Scale Duplicate
ENSG00000104833	ENSG00000198211	Small-Scale Duplicate
ENSG00000104833	ENSG00000258947	Small-Scale Duplicate
ENSG00000104833	ENSG00000261456	Small-Scale Duplicate
ENSG00000104880	ENSG00000268861	Small-Scale Duplicate
ENSG00000104938	ENSG00000090659	Small-Scale Duplicate
ENSG00000104972	ENSG00000131042	Small-Scale Duplicate
ENSG00000105085	ENSG00000141979	Small-Scale Duplicate
ENSG00000105136	ENSG00000152439	Small-Scale Duplicate
ENSG00000105136	ENSG00000268107	Small-Scale Duplicate
ENSG00000105388	ENSG00000086548	Small-Scale Duplicate
ENSG00000105388	ENSG00000267881	Small-Scale Duplicate
ENSG00000105402	ENSG00000125814	Small-Scale Duplicate
ENSG00000105409	ENSG00000163399	Small-Scale Duplicate
ENSG00000105443	ENSG00000268465	Small-Scale Duplicate
ENSG00000105501	ENSG00000268500	Small-Scale Duplicate
ENSG00000105568	ENSG00000137713	Small-Scale Duplicate
ENSG00000105647	ENSG00000268173	Small-Scale Duplicate
ENSG00000105723	ENSG00000268643	Small-Scale Duplicate
ENSG00000105808	ENSG00000170667	Small-Scale Duplicate
ENSG00000106246	ENSG00000248919	Small-Scale Duplicate
ENSG00000106258	ENSG00000160868	Small-Scale Duplicate
ENSG00000106526	ENSG00000133627	Small-Scale Duplicate
ENSG00000106588	ENSG00000256646	Small-Scale Duplicate
ENSG00000106714	ENSG00000154529	Small-Scale Duplicate
ENSG00000106723	ENSG00000204271	Small-Scale Duplicate
ENSG00000107077	ENSG00000274527	Small-Scale Duplicate
ENSG00000107338	ENSG00000255872	Small-Scale Duplicate
ENSG00000107796	ENSG00000075624	Small-Scale Duplicate
ENSG00000107796	ENSG00000169067	Small-Scale Duplicate
ENSG00000107796	ENSG00000184009	Small-Scale Duplicate
ENSG00000108242	ENSG00000276490	Small-Scale Duplicate
ENSG00000108417	ENSG00000171360	Small-Scale Duplicate
ENSG00000108433	ENSG00000262633	Small-Scale Duplicate
ENSG00000108448	ENSG00000221926	Small-Scale Duplicate
ENSG00000108588	ENSG00000125695	Small-Scale Duplicate
ENSG00000108774	ENSG00000111540	Small-Scale Duplicate
ENSG00000108825	ENSG00000266967	Small-Scale Duplicate
ENSG00000109061	ENSG00000109063	Small-Scale Duplicate
ENSG00000109061	ENSG00000125414	Small-Scale Duplicate
ENSG00000109061	ENSG00000133020	Small-Scale Duplicate
ENSG00000109061	ENSG00000264424	Small-Scale Duplicate
ENSG00000109063	ENSG00000109061	Small-Scale Duplicate
ENSG00000109063	ENSG00000125414	Small-Scale Duplicate
ENSG00000109063	ENSG00000133020	Small-Scale Duplicate
ENSG00000109063	ENSG00000264424	Small-Scale Duplicate
ENSG00000109181	ENSG00000135226	Small-Scale Duplicate
ENSG00000109181	ENSG00000156096	Small-Scale Duplicate
ENSG00000109181	ENSG00000171234	Small-Scale Duplicate
ENSG00000109181	ENSG00000213759	Small-Scale Duplicate
ENSG00000109272	ENSG00000163737	Small-Scale Duplicate
ENSG00000109971	ENSG00000126803	Small-Scale Duplicate
ENSG00000110203	ENSG00000165457	Small-Scale Duplicate
ENSG00000110801	ENSG00000256950	Small-Scale Duplicate
ENSG00000111196	ENSG00000162385	Small-Scale Duplicate
ENSG00000111275	ENSG00000257767	Small-Scale Duplicate
ENSG00000111540	ENSG00000108774	Small-Scale Duplicate
ENSG00000111540	ENSG00000144566	Small-Scale Duplicate
ENSG00000111700	ENSG00000257046	Small-Scale Duplicate
ENSG00000111801	ENSG00000026950	Small-Scale Duplicate
ENSG00000111801	ENSG00000186470	Small-Scale Duplicate
ENSG00000112486	ENSG00000272980	Small-Scale Duplicate
ENSG00000112763	ENSG00000124508	Small-Scale Duplicate
ENSG00000113558	ENSG00000272772	Small-Scale Duplicate
ENSG00000113971	ENSG00000274810	Small-Scale Duplicate
ENSG00000114126	ENSG00000269905	Small-Scale Duplicate
ENSG00000114374	ENSG00000279327	Small-Scale Duplicate
ENSG00000114395	ENSG00000272104	Small-Scale Duplicate
ENSG00000114547	ENSG00000065371	Small-Scale Duplicate
ENSG00000114786	ENSG00000243989	Small-Scale Duplicate
ENSG00000115042	ENSG00000144199	Small-Scale Duplicate
ENSG00000115239	ENSG00000270898	Small-Scale Duplicate
ENSG00000115274	ENSG00000274049	Small-Scale Duplicate
ENSG00000115386	ENSG00000172023	Small-Scale Duplicate
ENSG00000115540	ENSG00000270757	Small-Scale Duplicate
ENSG00000115561	ENSG00000249884	Small-Scale Duplicate
ENSG00000116721	ENSG00000120952	Small-Scale Duplicate
ENSG00000116721	ENSG00000204481	Small-Scale Duplicate
ENSG00000116726	ENSG00000182330	Small-Scale Duplicate
ENSG00000116726	ENSG00000204510	Small-Scale Duplicate
ENSG00000116783	ENSG00000259030	Small-Scale Duplicate
ENSG00000116918	ENSG00000270106	Small-Scale Duplicate
ENSG00000116954	ENSG00000273637	Small-Scale Duplicate
ENSG00000116985	ENSG00000183682	Small-Scale Duplicate
ENSG00000117226	ENSG00000117228	Small-Scale Duplicate
ENSG00000117228	ENSG00000117226	Small-Scale Duplicate
ENSG00000117262	ENSG00000188092	Small-Scale Duplicate
ENSG00000117461	ENSG00000278139	Small-Scale Duplicate
ENSG00000118620	ENSG00000197020	Small-Scale Duplicate
ENSG00000118680	ENSG00000101608	Small-Scale Duplicate
ENSG00000118894	ENSG00000145002	Small-Scale Duplicate
ENSG00000118894	ENSG00000186523	Small-Scale Duplicate
ENSG00000119335	ENSG00000230667	Small-Scale Duplicate
ENSG00000119673	ENSG00000184227	Small-Scale Duplicate
ENSG00000120235	ENSG00000137080	Small-Scale Duplicate
ENSG00000120235	ENSG00000147873	Small-Scale Duplicate
ENSG00000120235	ENSG00000186803	Small-Scale Duplicate
ENSG00000120235	ENSG00000188379	Small-Scale Duplicate
ENSG00000120235	ENSG00000197919	Small-Scale Duplicate
ENSG00000120235	ENSG00000228083	Small-Scale Duplicate
ENSG00000120235	ENSG00000233816	Small-Scale Duplicate
ENSG00000120235	ENSG00000236637	Small-Scale Duplicate
ENSG00000120242	ENSG00000137080	Small-Scale Duplicate
ENSG00000120242	ENSG00000147873	Small-Scale Duplicate
ENSG00000120242	ENSG00000147885	Small-Scale Duplicate
ENSG00000120242	ENSG00000186803	Small-Scale Duplicate
ENSG00000120242	ENSG00000188379	Small-Scale Duplicate
ENSG00000120242	ENSG00000236637	Small-Scale Duplicate
ENSG00000120322	ENSG00000187372	Small-Scale Duplicate
ENSG00000120324	ENSG00000177839	Small-Scale Duplicate
ENSG00000120328	ENSG00000197479	Small-Scale Duplicate
ENSG00000120329	ENSG00000102743	Small-Scale Duplicate
ENSG00000120563	ENSG00000151033	Small-Scale Duplicate
ENSG00000120669	ENSG00000250709	Small-Scale Duplicate
ENSG00000120696	ENSG00000165572	Small-Scale Duplicate
ENSG00000120952	ENSG00000116721	Small-Scale Duplicate
ENSG00000120952	ENSG00000204481	Small-Scale Duplicate
ENSG00000121236	ENSG00000258588	Small-Scale Duplicate
ENSG00000121716	ENSG00000272752	Small-Scale Duplicate
ENSG00000122136	ENSG00000171102	Small-Scale Duplicate
ENSG00000122543	ENSG00000135175	Small-Scale Duplicate
ENSG00000122674	ENSG00000146574	Small-Scale Duplicate
ENSG00000122691	ENSG00000233608	Small-Scale Duplicate
ENSG00000122696	ENSG00000141437	Small-Scale Duplicate
ENSG00000122718	ENSG00000278889	Small-Scale Duplicate
ENSG00000122824	ENSG00000173598	Small-Scale Duplicate
ENSG00000122824	ENSG00000196368	Small-Scale Duplicate
ENSG00000122852	ENSG00000185303	Small-Scale Duplicate
ENSG00000123136	ENSG00000198563	Small-Scale Duplicate
ENSG00000123416	ENSG00000075886	Small-Scale Duplicate
ENSG00000123416	ENSG00000152086	Small-Scale Duplicate
ENSG00000123416	ENSG00000167552	Small-Scale Duplicate
ENSG00000123416	ENSG00000167553	Small-Scale Duplicate
ENSG00000123416	ENSG00000183785	Small-Scale Duplicate
ENSG00000123416	ENSG00000198033	Small-Scale Duplicate
ENSG00000123584	ENSG00000267978	Small-Scale Duplicate
ENSG00000124103	ENSG00000213714	Small-Scale Duplicate
ENSG00000124172	ENSG00000180389	Small-Scale Duplicate
ENSG00000124208	ENSG00000240849	Small-Scale Duplicate
ENSG00000124222	ENSG00000254995	Small-Scale Duplicate
ENSG00000124422	ENSG00000273820	Small-Scale Duplicate
ENSG00000124467	ENSG00000170848	Small-Scale Duplicate
ENSG00000124467	ENSG00000183668	Small-Scale Duplicate
ENSG00000124467	ENSG00000204941	Small-Scale Duplicate
ENSG00000124467	ENSG00000221826	Small-Scale Duplicate
ENSG00000124467	ENSG00000221878	Small-Scale Duplicate
ENSG00000124467	ENSG00000231924	Small-Scale Duplicate
ENSG00000124467	ENSG00000242221	Small-Scale Duplicate
ENSG00000124467	ENSG00000243130	Small-Scale Duplicate
ENSG00000124467	ENSG00000243137	Small-Scale Duplicate
ENSG00000124486	ENSG00000279327	Small-Scale Duplicate
ENSG00000124508	ENSG00000112763	Small-Scale Duplicate
ENSG00000124575	ENSG00000168298	Small-Scale Duplicate
ENSG00000124593	ENSG00000278224	Small-Scale Duplicate
ENSG00000124614	ENSG00000270800	Small-Scale Duplicate
ENSG00000124635	ENSG00000158373	Small-Scale Duplicate
ENSG00000124635	ENSG00000180596	Small-Scale Duplicate
ENSG00000124635	ENSG00000184678	Small-Scale Duplicate
ENSG00000124635	ENSG00000185130	Small-Scale Duplicate
ENSG00000124635	ENSG00000196890	Small-Scale Duplicate
ENSG00000124635	ENSG00000197903	Small-Scale Duplicate
ENSG00000124635	ENSG00000203814	Small-Scale Duplicate
ENSG00000124635	ENSG00000233822	Small-Scale Duplicate
ENSG00000124635	ENSG00000234289	Small-Scale Duplicate
ENSG00000124635	ENSG00000273703	Small-Scale Duplicate
ENSG00000124635	ENSG00000273802	Small-Scale Duplicate
ENSG00000124635	ENSG00000274290	Small-Scale Duplicate
ENSG00000124635	ENSG00000274641	Small-Scale Duplicate
ENSG00000124635	ENSG00000275713	Small-Scale Duplicate
ENSG00000124635	ENSG00000276410	Small-Scale Duplicate
ENSG00000124635	ENSG00000277224	Small-Scale Duplicate
ENSG00000124635	ENSG00000278588	Small-Scale Duplicate
ENSG00000124802	ENSG00000265818	Small-Scale Duplicate
ENSG00000125144	ENSG00000125148	Small-Scale Duplicate
ENSG00000125144	ENSG00000169688	Small-Scale Duplicate
ENSG00000125144	ENSG00000169715	Small-Scale Duplicate
ENSG00000125144	ENSG00000187193	Small-Scale Duplicate
ENSG00000125144	ENSG00000198417	Small-Scale Duplicate
ENSG00000125144	ENSG00000205358	Small-Scale Duplicate
ENSG00000125144	ENSG00000205362	Small-Scale Duplicate
ENSG00000125144	ENSG00000205364	Small-Scale Duplicate
ENSG00000125144	ENSG00000244020	Small-Scale Duplicate
ENSG00000125148	ENSG00000125144	Small-Scale Duplicate
ENSG00000125148	ENSG00000169688	Small-Scale Duplicate
ENSG00000125148	ENSG00000169715	Small-Scale Duplicate
ENSG00000125148	ENSG00000187193	Small-Scale Duplicate
ENSG00000125148	ENSG00000198417	Small-Scale Duplicate
ENSG00000125148	ENSG00000205358	Small-Scale Duplicate
ENSG00000125148	ENSG00000205362	Small-Scale Duplicate
ENSG00000125148	ENSG00000205364	Small-Scale Duplicate
ENSG00000125148	ENSG00000244020	Small-Scale Duplicate
ENSG00000125363	ENSG00000099721	Small-Scale Duplicate
ENSG00000125363	ENSG00000280256	Small-Scale Duplicate
ENSG00000125414	ENSG00000109061	Small-Scale Duplicate
ENSG00000125414	ENSG00000109063	Small-Scale Duplicate
ENSG00000125414	ENSG00000133020	Small-Scale Duplicate
ENSG00000125414	ENSG00000264424	Small-Scale Duplicate
ENSG00000125498	ENSG00000167633	Small-Scale Duplicate
ENSG00000125498	ENSG00000240403	Small-Scale Duplicate
ENSG00000125498	ENSG00000243772	Small-Scale Duplicate
ENSG00000125551	ENSG00000183281	Small-Scale Duplicate
ENSG00000125695	ENSG00000108588	Small-Scale Duplicate
ENSG00000125814	ENSG00000105402	Small-Scale Duplicate
ENSG00000125835	ENSG00000128739	Small-Scale Duplicate
ENSG00000125954	ENSG00000257365	Small-Scale Duplicate
ENSG00000126012	ENSG00000012817	Small-Scale Duplicate
ENSG00000126012	ENSG00000278871	Small-Scale Duplicate
ENSG00000126012	ENSG00000280101	Small-Scale Duplicate
ENSG00000126012	ENSG00000280358	Small-Scale Duplicate
ENSG00000126070	ENSG00000092847	Small-Scale Duplicate
ENSG00000126214	ENSG00000256500	Small-Scale Duplicate
ENSG00000126251	ENSG00000185897	Small-Scale Duplicate
ENSG00000126550	ENSG00000205649	Small-Scale Duplicate
ENSG00000126561	ENSG00000173757	Small-Scale Duplicate
ENSG00000126749	ENSG00000268439	Small-Scale Duplicate
ENSG00000126803	ENSG00000109971	Small-Scale Duplicate
ENSG00000126860	ENSG00000265118	Small-Scale Duplicate
ENSG00000126945	ENSG00000169045	Small-Scale Duplicate
ENSG00000126952	ENSG00000269405	Small-Scale Duplicate
ENSG00000126952	ENSG00000269437	Small-Scale Duplicate
ENSG00000127328	ENSG00000258052	Small-Scale Duplicate
ENSG00000127540	ENSG00000267059	Small-Scale Duplicate
ENSG00000127780	ENSG00000180016	Small-Scale Duplicate
ENSG00000127824	ENSG00000152086	Small-Scale Duplicate
ENSG00000127824	ENSG00000183785	Small-Scale Duplicate
ENSG00000127824	ENSG00000198033	Small-Scale Duplicate
ENSG00000128185	ENSG00000183628	Small-Scale Duplicate
ENSG00000128185	ENSG00000278817	Small-Scale Duplicate
ENSG00000128250	ENSG00000128253	Small-Scale Duplicate
ENSG00000128250	ENSG00000128276	Small-Scale Duplicate
ENSG00000128253	ENSG00000128250	Small-Scale Duplicate
ENSG00000128253	ENSG00000128276	Small-Scale Duplicate
ENSG00000128271	ENSG00000258555	Small-Scale Duplicate
ENSG00000128276	ENSG00000128250	Small-Scale Duplicate
ENSG00000128276	ENSG00000128253	Small-Scale Duplicate
ENSG00000128322	ENSG00000211675	Small-Scale Duplicate
ENSG00000128322	ENSG00000211677	Small-Scale Duplicate
ENSG00000128322	ENSG00000211679	Small-Scale Duplicate
ENSG00000128322	ENSG00000211685	Small-Scale Duplicate
ENSG00000128383	ENSG00000179750	Small-Scale Duplicate
ENSG00000128739	ENSG00000125835	Small-Scale Duplicate
ENSG00000129472	ENSG00000104388	Small-Scale Duplicate
ENSG00000129480	ENSG00000203546	Small-Scale Duplicate
ENSG00000129824	ENSG00000279854	Small-Scale Duplicate
ENSG00000129824	ENSG00000279950	Small-Scale Duplicate
ENSG00000129824	ENSG00000280146	Small-Scale Duplicate
ENSG00000129862	ENSG00000129864	Small-Scale Duplicate
ENSG00000129862	ENSG00000169059	Small-Scale Duplicate
ENSG00000129862	ENSG00000177504	Small-Scale Duplicate
ENSG00000129862	ENSG00000182583	Small-Scale Duplicate
ENSG00000129862	ENSG00000205642	Small-Scale Duplicate
ENSG00000129862	ENSG00000279158	Small-Scale Duplicate
ENSG00000129862	ENSG00000279451	Small-Scale Duplicate
ENSG00000129864	ENSG00000129862	Small-Scale Duplicate
ENSG00000129864	ENSG00000169059	Small-Scale Duplicate
ENSG00000129864	ENSG00000177504	Small-Scale Duplicate
ENSG00000129864	ENSG00000182583	Small-Scale Duplicate
ENSG00000129864	ENSG00000205642	Small-Scale Duplicate
ENSG00000129864	ENSG00000279158	Small-Scale Duplicate
ENSG00000129864	ENSG00000279451	Small-Scale Duplicate
ENSG00000129873	ENSG00000172288	Small-Scale Duplicate
ENSG00000129873	ENSG00000172352	Small-Scale Duplicate
ENSG00000129873	ENSG00000182415	Small-Scale Duplicate
ENSG00000129873	ENSG00000279150	Small-Scale Duplicate
ENSG00000129873	ENSG00000279736	Small-Scale Duplicate
ENSG00000129873	ENSG00000279787	Small-Scale Duplicate
ENSG00000129873	ENSG00000279820	Small-Scale Duplicate
ENSG00000129873	ENSG00000279867	Small-Scale Duplicate
ENSG00000129873	ENSG00000280290	Small-Scale Duplicate
ENSG00000130283	ENSG00000223802	Small-Scale Duplicate
ENSG00000130383	ENSG00000156413	Small-Scale Duplicate
ENSG00000130383	ENSG00000171124	Small-Scale Duplicate
ENSG00000130538	ENSG00000257115	Small-Scale Duplicate
ENSG00000130538	ENSG00000258453	Small-Scale Duplicate
ENSG00000130741	ENSG00000180574	Small-Scale Duplicate
ENSG00000130821	ENSG00000273554	Small-Scale Duplicate
ENSG00000130950	ENSG00000188152	Small-Scale Duplicate
ENSG00000131015	ENSG00000155918	Small-Scale Duplicate
ENSG00000131015	ENSG00000203722	Small-Scale Duplicate
ENSG00000131042	ENSG00000104972	Small-Scale Duplicate
ENSG00000131462	ENSG00000037042	Small-Scale Duplicate
ENSG00000131503	ENSG00000254996	Small-Scale Duplicate
ENSG00000131721	ENSG00000203989	Small-Scale Duplicate
ENSG00000131737	ENSG00000006059	Small-Scale Duplicate
ENSG00000131737	ENSG00000094796	Small-Scale Duplicate
ENSG00000131737	ENSG00000131738	Small-Scale Duplicate
ENSG00000131738	ENSG00000006059	Small-Scale Duplicate
ENSG00000131738	ENSG00000094796	Small-Scale Duplicate
ENSG00000131738	ENSG00000131737	Small-Scale Duplicate
ENSG00000131828	ENSG00000163114	Small-Scale Duplicate
ENSG00000131848	ENSG00000204532	Small-Scale Duplicate
ENSG00000132141	ENSG00000146731	Small-Scale Duplicate
ENSG00000132207	ENSG00000181625	Small-Scale Duplicate
ENSG00000132286	ENSG00000265264	Small-Scale Duplicate
ENSG00000132475	ENSG00000168148	Small-Scale Duplicate
ENSG00000132475	ENSG00000183598	Small-Scale Duplicate
ENSG00000132475	ENSG00000197153	Small-Scale Duplicate
ENSG00000132475	ENSG00000197409	Small-Scale Duplicate
ENSG00000132475	ENSG00000203811	Small-Scale Duplicate
ENSG00000132475	ENSG00000203818	Small-Scale Duplicate
ENSG00000132475	ENSG00000203852	Small-Scale Duplicate
ENSG00000132475	ENSG00000273983	Small-Scale Duplicate
ENSG00000132475	ENSG00000274267	Small-Scale Duplicate
ENSG00000132475	ENSG00000274750	Small-Scale Duplicate
ENSG00000132475	ENSG00000275379	Small-Scale Duplicate
ENSG00000132475	ENSG00000275714	Small-Scale Duplicate
ENSG00000132475	ENSG00000277775	Small-Scale Duplicate
ENSG00000132475	ENSG00000278272	Small-Scale Duplicate
ENSG00000132475	ENSG00000278828	Small-Scale Duplicate
ENSG00000132507	ENSG00000253626	Small-Scale Duplicate
ENSG00000132612	ENSG00000260914	Small-Scale Duplicate
ENSG00000132716	ENSG00000258465	Small-Scale Duplicate
ENSG00000132746	ENSG00000006534	Small-Scale Duplicate
ENSG00000132958	ENSG00000274391	Small-Scale Duplicate
ENSG00000133020	ENSG00000109061	Small-Scale Duplicate
ENSG00000133020	ENSG00000109063	Small-Scale Duplicate
ENSG00000133020	ENSG00000125414	Small-Scale Duplicate
ENSG00000133020	ENSG00000264424	Small-Scale Duplicate
ENSG00000133142	ENSG00000184905	Small-Scale Duplicate
ENSG00000133433	ENSG00000099984	Small-Scale Duplicate
ENSG00000133475	ENSG00000100031	Small-Scale Duplicate
ENSG00000133475	ENSG00000100121	Small-Scale Duplicate
ENSG00000133475	ENSG00000274252	Small-Scale Duplicate
ENSG00000133627	ENSG00000106526	Small-Scale Duplicate
ENSG00000134049	ENSG00000267228	Small-Scale Duplicate
ENSG00000134184	ENSG00000134201	Small-Scale Duplicate
ENSG00000134184	ENSG00000168765	Small-Scale Duplicate
ENSG00000134184	ENSG00000213366	Small-Scale Duplicate
ENSG00000134201	ENSG00000134184	Small-Scale Duplicate
ENSG00000134339	ENSG00000173432	Small-Scale Duplicate
ENSG00000134551	ENSG00000231887	Small-Scale Duplicate
ENSG00000134551	ENSG00000275778	Small-Scale Duplicate
ENSG00000134590	ENSG00000203950	Small-Scale Duplicate
ENSG00000134590	ENSG00000212747	Small-Scale Duplicate
ENSG00000134698	ENSG00000092847	Small-Scale Duplicate
ENSG00000134899	ENSG00000270181	Small-Scale Duplicate
ENSG00000134970	ENSG00000251201	Small-Scale Duplicate
ENSG00000134982	ENSG00000258864	Small-Scale Duplicate
ENSG00000135018	ENSG00000188021	Small-Scale Duplicate
ENSG00000135175	ENSG00000122543	Small-Scale Duplicate
ENSG00000135226	ENSG00000109181	Small-Scale Duplicate
ENSG00000135226	ENSG00000156096	Small-Scale Duplicate
ENSG00000135226	ENSG00000171234	Small-Scale Duplicate
ENSG00000135226	ENSG00000213759	Small-Scale Duplicate
ENSG00000135314	ENSG00000256980	Small-Scale Duplicate
ENSG00000135392	ENSG00000257390	Small-Scale Duplicate
ENSG00000135441	ENSG00000258311	Small-Scale Duplicate
ENSG00000135443	ENSG00000170442	Small-Scale Duplicate
ENSG00000135443	ENSG00000170523	Small-Scale Duplicate
ENSG00000135443	ENSG00000205426	Small-Scale Duplicate
ENSG00000135486	ENSG00000139675	Small-Scale Duplicate
ENSG00000135521	ENSG00000280148	Small-Scale Duplicate
ENSG00000135702	ENSG00000183196	Small-Scale Duplicate
ENSG00000135722	ENSG00000265690	Small-Scale Duplicate
ENSG00000135976	ENSG00000174501	Small-Scale Duplicate
ENSG00000135976	ENSG00000196912	Small-Scale Duplicate
ENSG00000136206	ENSG00000170092	Small-Scale Duplicate
ENSG00000136206	ENSG00000173678	Small-Scale Duplicate
ENSG00000136206	ENSG00000205238	Small-Scale Duplicate
ENSG00000136206	ENSG00000260097	Small-Scale Duplicate
ENSG00000136371	ENSG00000259332	Small-Scale Duplicate
ENSG00000136488	ENSG00000204414	Small-Scale Duplicate
ENSG00000136488	ENSG00000213218	Small-Scale Duplicate
ENSG00000136488	ENSG00000259384	Small-Scale Duplicate
ENSG00000136531	ENSG00000144285	Small-Scale Duplicate
ENSG00000136531	ENSG00000153253	Small-Scale Duplicate
ENSG00000136682	ENSG00000147996	Small-Scale Duplicate
ENSG00000136682	ENSG00000172785	Small-Scale Duplicate
ENSG00000136682	ENSG00000196873	Small-Scale Duplicate
ENSG00000136698	ENSG00000152093	Small-Scale Duplicate
ENSG00000136783	ENSG00000165028	Small-Scale Duplicate
ENSG00000136839	ENSG00000276119	Small-Scale Duplicate
ENSG00000136839	ENSG00000277556	Small-Scale Duplicate
ENSG00000136939	ENSG00000171459	Small-Scale Duplicate
ENSG00000137080	ENSG00000120235	Small-Scale Duplicate
ENSG00000137080	ENSG00000120242	Small-Scale Duplicate
ENSG00000137080	ENSG00000147873	Small-Scale Duplicate
ENSG00000137080	ENSG00000147885	Small-Scale Duplicate
ENSG00000137080	ENSG00000186803	Small-Scale Duplicate
ENSG00000137080	ENSG00000188379	Small-Scale Duplicate
ENSG00000137080	ENSG00000214042	Small-Scale Duplicate
ENSG00000137080	ENSG00000228083	Small-Scale Duplicate
ENSG00000137080	ENSG00000233816	Small-Scale Duplicate
ENSG00000137080	ENSG00000234829	Small-Scale Duplicate
ENSG00000137080	ENSG00000236637	Small-Scale Duplicate
ENSG00000137267	ENSG00000104833	Small-Scale Duplicate
ENSG00000137267	ENSG00000137285	Small-Scale Duplicate
ENSG00000137267	ENSG00000173213	Small-Scale Duplicate
ENSG00000137267	ENSG00000176014	Small-Scale Duplicate
ENSG00000137267	ENSG00000188229	Small-Scale Duplicate
ENSG00000137267	ENSG00000196230	Small-Scale Duplicate
ENSG00000137267	ENSG00000198211	Small-Scale Duplicate
ENSG00000137267	ENSG00000258947	Small-Scale Duplicate
ENSG00000137267	ENSG00000261456	Small-Scale Duplicate
ENSG00000137285	ENSG00000104833	Small-Scale Duplicate
ENSG00000137285	ENSG00000137267	Small-Scale Duplicate
ENSG00000137285	ENSG00000173213	Small-Scale Duplicate
ENSG00000137285	ENSG00000176014	Small-Scale Duplicate
ENSG00000137285	ENSG00000188229	Small-Scale Duplicate
ENSG00000137285	ENSG00000196230	Small-Scale Duplicate
ENSG00000137285	ENSG00000198211	Small-Scale Duplicate
ENSG00000137285	ENSG00000258947	Small-Scale Duplicate
ENSG00000137285	ENSG00000261456	Small-Scale Duplicate
ENSG00000137713	ENSG00000105568	Small-Scale Duplicate
ENSG00000137767	ENSG00000260170	Small-Scale Duplicate
ENSG00000137843	ENSG00000259288	Small-Scale Duplicate
ENSG00000137878	ENSG00000263155	Small-Scale Duplicate
ENSG00000138039	ENSG00000279956	Small-Scale Duplicate
ENSG00000138109	ENSG00000165841	Small-Scale Duplicate
ENSG00000139133	ENSG00000175548	Small-Scale Duplicate
ENSG00000139180	ENSG00000255639	Small-Scale Duplicate
ENSG00000139223	ENSG00000140350	Small-Scale Duplicate
ENSG00000139648	ENSG00000186049	Small-Scale Duplicate
ENSG00000139675	ENSG00000135486	Small-Scale Duplicate
ENSG00000139719	ENSG00000256861	Small-Scale Duplicate
ENSG00000140043	ENSG00000258653	Small-Scale Duplicate
ENSG00000140350	ENSG00000139223	Small-Scale Duplicate
ENSG00000140478	ENSG00000159289	Small-Scale Duplicate
ENSG00000140478	ENSG00000167195	Small-Scale Duplicate
ENSG00000140478	ENSG00000215186	Small-Scale Duplicate
ENSG00000140488	ENSG00000273025	Small-Scale Duplicate
ENSG00000140839	ENSG00000157322	Small-Scale Duplicate
ENSG00000140839	ENSG00000157335	Small-Scale Duplicate
ENSG00000140941	ENSG00000171471	Small-Scale Duplicate
ENSG00000141429	ENSG00000144278	Small-Scale Duplicate
ENSG00000141437	ENSG00000122696	Small-Scale Duplicate
ENSG00000141542	ENSG00000102128	Small-Scale Duplicate
ENSG00000141542	ENSG00000172476	Small-Scale Duplicate
ENSG00000141979	ENSG00000105085	Small-Scale Duplicate
ENSG00000142089	ENSG00000185201	Small-Scale Duplicate
ENSG00000142178	ENSG00000275993	Small-Scale Duplicate
ENSG00000142182	ENSG00000279493	Small-Scale Duplicate
ENSG00000142539	ENSG00000269404	Small-Scale Duplicate
ENSG00000142615	ENSG00000215704	Small-Scale Duplicate
ENSG00000142789	ENSG00000219073	Small-Scale Duplicate
ENSG00000143184	ENSG00000143185	Small-Scale Duplicate
ENSG00000143185	ENSG00000143184	Small-Scale Duplicate
ENSG00000143226	ENSG00000244682	Small-Scale Duplicate
ENSG00000143556	ENSG00000184330	Small-Scale Duplicate
ENSG00000143590	ENSG00000251246	Small-Scale Duplicate
ENSG00000143632	ENSG00000075624	Small-Scale Duplicate
ENSG00000143632	ENSG00000169067	Small-Scale Duplicate
ENSG00000143632	ENSG00000184009	Small-Scale Duplicate
ENSG00000143768	ENSG00000243709	Small-Scale Duplicate
ENSG00000143811	ENSG00000183010	Small-Scale Duplicate
ENSG00000143878	ENSG00000155366	Small-Scale Duplicate
ENSG00000143878	ENSG00000271810	Small-Scale Duplicate
ENSG00000143933	ENSG00000178363	Small-Scale Duplicate
ENSG00000143954	ENSG00000172016	Small-Scale Duplicate
ENSG00000144199	ENSG00000115042	Small-Scale Duplicate
ENSG00000144278	ENSG00000141429	Small-Scale Duplicate
ENSG00000144285	ENSG00000136531	Small-Scale Duplicate
ENSG00000144285	ENSG00000153253	Small-Scale Duplicate
ENSG00000144566	ENSG00000111540	Small-Scale Duplicate
ENSG00000144785	ENSG00000257727	Small-Scale Duplicate
ENSG00000145002	ENSG00000118894	Small-Scale Duplicate
ENSG00000145002	ENSG00000186523	Small-Scale Duplicate
ENSG00000145107	ENSG00000273331	Small-Scale Duplicate
ENSG00000145736	ENSG00000183474	Small-Scale Duplicate
ENSG00000146574	ENSG00000122674	Small-Scale Duplicate
ENSG00000146731	ENSG00000132141	Small-Scale Duplicate
ENSG00000146755	ENSG00000155428	Small-Scale Duplicate
ENSG00000146755	ENSG00000178809	Small-Scale Duplicate
ENSG00000146938	ENSG00000165246	Small-Scale Duplicate
ENSG00000146938	ENSG00000279292	Small-Scale Duplicate
ENSG00000146938	ENSG00000280442	Small-Scale Duplicate
ENSG00000146963	ENSG00000269955	Small-Scale Duplicate
ENSG00000147050	ENSG00000278906	Small-Scale Duplicate
ENSG00000147050	ENSG00000279052	Small-Scale Duplicate
ENSG00000147050	ENSG00000279053	Small-Scale Duplicate
ENSG00000147050	ENSG00000279449	Small-Scale Duplicate
ENSG00000147050	ENSG00000279545	Small-Scale Duplicate
ENSG00000147050	ENSG00000279596	Small-Scale Duplicate
ENSG00000147050	ENSG00000279823	Small-Scale Duplicate
ENSG00000147050	ENSG00000279896	Small-Scale Duplicate
ENSG00000147050	ENSG00000279938	Small-Scale Duplicate
ENSG00000147050	ENSG00000279947	Small-Scale Duplicate
ENSG00000147059	ENSG00000186787	Small-Scale Duplicate
ENSG00000147121	ENSG00000251192	Small-Scale Duplicate
ENSG00000147224	ENSG00000229937	Small-Scale Duplicate
ENSG00000147274	ENSG00000213516	Small-Scale Duplicate
ENSG00000147403	ENSG00000165496	Small-Scale Duplicate
ENSG00000147873	ENSG00000120235	Small-Scale Duplicate
ENSG00000147873	ENSG00000120242	Small-Scale Duplicate
ENSG00000147873	ENSG00000137080	Small-Scale Duplicate
ENSG00000147873	ENSG00000147885	Small-Scale Duplicate
ENSG00000147873	ENSG00000186803	Small-Scale Duplicate
ENSG00000147873	ENSG00000188379	Small-Scale Duplicate
ENSG00000147873	ENSG00000197919	Small-Scale Duplicate
ENSG00000147873	ENSG00000228083	Small-Scale Duplicate
ENSG00000147873	ENSG00000233816	Small-Scale Duplicate
ENSG00000147873	ENSG00000234829	Small-Scale Duplicate
ENSG00000147873	ENSG00000236637	Small-Scale Duplicate
ENSG00000147885	ENSG00000120242	Small-Scale Duplicate
ENSG00000147885	ENSG00000137080	Small-Scale Duplicate
ENSG00000147885	ENSG00000147873	Small-Scale Duplicate
ENSG00000147885	ENSG00000186803	Small-Scale Duplicate
ENSG00000147885	ENSG00000188379	Small-Scale Duplicate
ENSG00000147885	ENSG00000214042	Small-Scale Duplicate
ENSG00000147885	ENSG00000228083	Small-Scale Duplicate
ENSG00000147885	ENSG00000234829	Small-Scale Duplicate
ENSG00000147885	ENSG00000236637	Small-Scale Duplicate
ENSG00000147996	ENSG00000136682	Small-Scale Duplicate
ENSG00000147996	ENSG00000172785	Small-Scale Duplicate
ENSG00000147996	ENSG00000196873	Small-Scale Duplicate
ENSG00000147996	ENSG00000215126	Small-Scale Duplicate
ENSG00000148110	ENSG00000196312	Small-Scale Duplicate
ENSG00000148136	ENSG00000204246	Small-Scale Duplicate
ENSG00000148143	ENSG00000242631	Small-Scale Duplicate
ENSG00000148672	ENSG00000182890	Small-Scale Duplicate
ENSG00000148824	ENSG00000254536	Small-Scale Duplicate
ENSG00000148965	ENSG00000255071	Small-Scale Duplicate
ENSG00000149016	ENSG00000255508	Small-Scale Duplicate
ENSG00000149435	ENSG00000274252	Small-Scale Duplicate
ENSG00000149531	ENSG00000273748	Small-Scale Duplicate
ENSG00000149531	ENSG00000280297	Small-Scale Duplicate
ENSG00000150244	ENSG00000168930	Small-Scale Duplicate
ENSG00000150244	ENSG00000182053	Small-Scale Duplicate
ENSG00000150244	ENSG00000204449	Small-Scale Duplicate
ENSG00000150244	ENSG00000223417	Small-Scale Duplicate
ENSG00000150244	ENSG00000233802	Small-Scale Duplicate
ENSG00000150337	ENSG00000198019	Small-Scale Duplicate
ENSG00000150527	ENSG00000212710	Small-Scale Duplicate
ENSG00000150527	ENSG00000225932	Small-Scale Duplicate
ENSG00000150527	ENSG00000236761	Small-Scale Duplicate
ENSG00000150527	ENSG00000244693	Small-Scale Duplicate
ENSG00000150527	ENSG00000258941	Small-Scale Duplicate
ENSG00000150527	ENSG00000271079	Small-Scale Duplicate
ENSG00000150527	ENSG00000271321	Small-Scale Duplicate
ENSG00000150991	ENSG00000263563	Small-Scale Duplicate
ENSG00000151033	ENSG00000120563	Small-Scale Duplicate
ENSG00000151366	ENSG00000259112	Small-Scale Duplicate
ENSG00000151632	ENSG00000187134	Small-Scale Duplicate
ENSG00000151632	ENSG00000196139	Small-Scale Duplicate
ENSG00000151846	ENSG00000070756	Small-Scale Duplicate
ENSG00000151967	ENSG00000250588	Small-Scale Duplicate
ENSG00000152076	ENSG00000163040	Small-Scale Duplicate
ENSG00000152082	ENSG00000173272	Small-Scale Duplicate
ENSG00000152086	ENSG00000075886	Small-Scale Duplicate
ENSG00000152086	ENSG00000123416	Small-Scale Duplicate
ENSG00000152086	ENSG00000127824	Small-Scale Duplicate
ENSG00000152086	ENSG00000167552	Small-Scale Duplicate
ENSG00000152086	ENSG00000167553	Small-Scale Duplicate
ENSG00000152086	ENSG00000183785	Small-Scale Duplicate
ENSG00000152086	ENSG00000198033	Small-Scale Duplicate
ENSG00000152093	ENSG00000136698	Small-Scale Duplicate
ENSG00000152439	ENSG00000105136	Small-Scale Duplicate
ENSG00000152439	ENSG00000268107	Small-Scale Duplicate
ENSG00000152443	ENSG00000269026	Small-Scale Duplicate
ENSG00000153037	ENSG00000272869	Small-Scale Duplicate
ENSG00000153165	ENSG00000015568	Small-Scale Duplicate
ENSG00000153165	ENSG00000153201	Small-Scale Duplicate
ENSG00000153165	ENSG00000169629	Small-Scale Duplicate
ENSG00000153165	ENSG00000183054	Small-Scale Duplicate
ENSG00000153165	ENSG00000196862	Small-Scale Duplicate
ENSG00000153201	ENSG00000015568	Small-Scale Duplicate
ENSG00000153201	ENSG00000153165	Small-Scale Duplicate
ENSG00000153201	ENSG00000169629	Small-Scale Duplicate
ENSG00000153201	ENSG00000183054	Small-Scale Duplicate
ENSG00000153201	ENSG00000185304	Small-Scale Duplicate
ENSG00000153201	ENSG00000187627	Small-Scale Duplicate
ENSG00000153201	ENSG00000196862	Small-Scale Duplicate
ENSG00000153253	ENSG00000136531	Small-Scale Duplicate
ENSG00000153253	ENSG00000144285	Small-Scale Duplicate
ENSG00000153684	ENSG00000183629	Small-Scale Duplicate
ENSG00000153684	ENSG00000261739	Small-Scale Duplicate
ENSG00000154016	ENSG00000189152	Small-Scale Duplicate
ENSG00000154240	ENSG00000266076	Small-Scale Duplicate
ENSG00000154529	ENSG00000106714	Small-Scale Duplicate
ENSG00000154545	ENSG00000187243	Small-Scale Duplicate
ENSG00000154620	ENSG00000205542	Small-Scale Duplicate
ENSG00000154620	ENSG00000279828	Small-Scale Duplicate
ENSG00000155026	ENSG00000169402	Small-Scale Duplicate
ENSG00000155366	ENSG00000067560	Small-Scale Duplicate
ENSG00000155366	ENSG00000143878	Small-Scale Duplicate
ENSG00000155366	ENSG00000271810	Small-Scale Duplicate
ENSG00000155428	ENSG00000146755	Small-Scale Duplicate
ENSG00000155428	ENSG00000178809	Small-Scale Duplicate
ENSG00000155876	ENSG00000083750	Small-Scale Duplicate
ENSG00000155918	ENSG00000131015	Small-Scale Duplicate
ENSG00000155918	ENSG00000203722	Small-Scale Duplicate
ENSG00000155957	ENSG00000228144	Small-Scale Duplicate
ENSG00000156096	ENSG00000109181	Small-Scale Duplicate
ENSG00000156096	ENSG00000135226	Small-Scale Duplicate
ENSG00000156096	ENSG00000171234	Small-Scale Duplicate
ENSG00000156096	ENSG00000213759	Small-Scale Duplicate
ENSG00000156269	ENSG00000102030	Small-Scale Duplicate
ENSG00000156298	ENSG00000250349	Small-Scale Duplicate
ENSG00000156413	ENSG00000130383	Small-Scale Duplicate
ENSG00000156413	ENSG00000171124	Small-Scale Duplicate
ENSG00000156697	ENSG00000253797	Small-Scale Duplicate
ENSG00000156968	ENSG00000261130	Small-Scale Duplicate
ENSG00000157014	ENSG00000272410	Small-Scale Duplicate
ENSG00000157315	ENSG00000259900	Small-Scale Duplicate
ENSG00000157322	ENSG00000140839	Small-Scale Duplicate
ENSG00000157322	ENSG00000157335	Small-Scale Duplicate
ENSG00000157326	ENSG00000187630	Small-Scale Duplicate
ENSG00000157335	ENSG00000140839	Small-Scale Duplicate
ENSG00000157335	ENSG00000157322	Small-Scale Duplicate
ENSG00000157349	ENSG00000168872	Small-Scale Duplicate
ENSG00000157349	ENSG00000260537	Small-Scale Duplicate
ENSG00000157654	ENSG00000241978	Small-Scale Duplicate
ENSG00000158164	ENSG00000158427	Small-Scale Duplicate
ENSG00000158164	ENSG00000269226	Small-Scale Duplicate
ENSG00000158373	ENSG00000124635	Small-Scale Duplicate
ENSG00000158373	ENSG00000180596	Small-Scale Duplicate
ENSG00000158373	ENSG00000184678	Small-Scale Duplicate
ENSG00000158373	ENSG00000185130	Small-Scale Duplicate
ENSG00000158373	ENSG00000196890	Small-Scale Duplicate
ENSG00000158373	ENSG00000197903	Small-Scale Duplicate
ENSG00000158373	ENSG00000203814	Small-Scale Duplicate
ENSG00000158373	ENSG00000233822	Small-Scale Duplicate
ENSG00000158373	ENSG00000234289	Small-Scale Duplicate
ENSG00000158373	ENSG00000273703	Small-Scale Duplicate
ENSG00000158373	ENSG00000273802	Small-Scale Duplicate
ENSG00000158373	ENSG00000274290	Small-Scale Duplicate
ENSG00000158373	ENSG00000274641	Small-Scale Duplicate
ENSG00000158373	ENSG00000275713	Small-Scale Duplicate
ENSG00000158373	ENSG00000276410	Small-Scale Duplicate
ENSG00000158373	ENSG00000277224	Small-Scale Duplicate
ENSG00000158373	ENSG00000278588	Small-Scale Duplicate
ENSG00000158406	ENSG00000197061	Small-Scale Duplicate
ENSG00000158406	ENSG00000197238	Small-Scale Duplicate
ENSG00000158406	ENSG00000270276	Small-Scale Duplicate
ENSG00000158406	ENSG00000270882	Small-Scale Duplicate
ENSG00000158406	ENSG00000273542	Small-Scale Duplicate
ENSG00000158406	ENSG00000274618	Small-Scale Duplicate
ENSG00000158406	ENSG00000275126	Small-Scale Duplicate
ENSG00000158406	ENSG00000275663	Small-Scale Duplicate
ENSG00000158406	ENSG00000276180	Small-Scale Duplicate
ENSG00000158406	ENSG00000276966	Small-Scale Duplicate
ENSG00000158406	ENSG00000277157	Small-Scale Duplicate
ENSG00000158406	ENSG00000278637	Small-Scale Duplicate
ENSG00000158406	ENSG00000278705	Small-Scale Duplicate
ENSG00000158427	ENSG00000158164	Small-Scale Duplicate
ENSG00000158427	ENSG00000269226	Small-Scale Duplicate
ENSG00000158639	ENSG00000234068	Small-Scale Duplicate
ENSG00000158639	ENSG00000238269	Small-Scale Duplicate
ENSG00000158747	ENSG00000270136	Small-Scale Duplicate
ENSG00000158987	ENSG00000273217	Small-Scale Duplicate
ENSG00000159251	ENSG00000075624	Small-Scale Duplicate
ENSG00000159251	ENSG00000169067	Small-Scale Duplicate
ENSG00000159251	ENSG00000184009	Small-Scale Duplicate
ENSG00000159289	ENSG00000140478	Small-Scale Duplicate
ENSG00000159289	ENSG00000167195	Small-Scale Duplicate
ENSG00000159289	ENSG00000215186	Small-Scale Duplicate
ENSG00000159455	ENSG00000187173	Small-Scale Duplicate
ENSG00000159455	ENSG00000187180	Small-Scale Duplicate
ENSG00000159455	ENSG00000187223	Small-Scale Duplicate
ENSG00000159640	ENSG00000264813	Small-Scale Duplicate
ENSG00000159961	ENSG00000221882	Small-Scale Duplicate
ENSG00000160014	ENSG00000178363	Small-Scale Duplicate
ENSG00000160072	ENSG00000197785	Small-Scale Duplicate
ENSG00000160072	ENSG00000215915	Small-Scale Duplicate
ENSG00000160200	ENSG00000274276	Small-Scale Duplicate
ENSG00000160201	ENSG00000275895	Small-Scale Duplicate
ENSG00000160202	ENSG00000276076	Small-Scale Duplicate
ENSG00000160218	ENSG00000280433	Small-Scale Duplicate
ENSG00000160221	ENSG00000276612	Small-Scale Duplicate
ENSG00000160221	ENSG00000280071	Small-Scale Duplicate
ENSG00000160223	ENSG00000277117	Small-Scale Duplicate
ENSG00000160321	ENSG00000196109	Small-Scale Duplicate
ENSG00000160352	ENSG00000196705	Small-Scale Duplicate
ENSG00000160868	ENSG00000106258	Small-Scale Duplicate
ENSG00000160868	ENSG00000160870	Small-Scale Duplicate
ENSG00000160870	ENSG00000160868	Small-Scale Duplicate
ENSG00000160882	ENSG00000179142	Small-Scale Duplicate
ENSG00000161133	ENSG00000184979	Small-Scale Duplicate
ENSG00000161914	ENSG00000267477	Small-Scale Duplicate
ENSG00000161939	ENSG00000258315	Small-Scale Duplicate
ENSG00000161956	ENSG00000277957	Small-Scale Duplicate
ENSG00000161970	ENSG00000037241	Small-Scale Duplicate
ENSG00000161970	ENSG00000263809	Small-Scale Duplicate
ENSG00000162065	ENSG00000260272	Small-Scale Duplicate
ENSG00000162066	ENSG00000259784	Small-Scale Duplicate
ENSG00000162365	ENSG00000187048	Small-Scale Duplicate
ENSG00000162385	ENSG00000111196	Small-Scale Duplicate
ENSG00000162430	ENSG00000255054	Small-Scale Duplicate
ENSG00000162482	ENSG00000053371	Small-Scale Duplicate
ENSG00000162482	ENSG00000211454	Small-Scale Duplicate
ENSG00000162727	ENSG00000177186	Small-Scale Duplicate
ENSG00000162727	ENSG00000198601	Small-Scale Duplicate
ENSG00000162727	ENSG00000228198	Small-Scale Duplicate
ENSG00000162747	ENSG00000203747	Small-Scale Duplicate
ENSG00000162825	ENSG00000271383	Small-Scale Duplicate
ENSG00000163017	ENSG00000075624	Small-Scale Duplicate
ENSG00000163017	ENSG00000169067	Small-Scale Duplicate
ENSG00000163017	ENSG00000184009	Small-Scale Duplicate
ENSG00000163040	ENSG00000152076	Small-Scale Duplicate
ENSG00000163041	ENSG00000168148	Small-Scale Duplicate
ENSG00000163041	ENSG00000183598	Small-Scale Duplicate
ENSG00000163041	ENSG00000197153	Small-Scale Duplicate
ENSG00000163041	ENSG00000197409	Small-Scale Duplicate
ENSG00000163041	ENSG00000203811	Small-Scale Duplicate
ENSG00000163041	ENSG00000203818	Small-Scale Duplicate
ENSG00000163041	ENSG00000203852	Small-Scale Duplicate
ENSG00000163041	ENSG00000273983	Small-Scale Duplicate
ENSG00000163041	ENSG00000274267	Small-Scale Duplicate
ENSG00000163041	ENSG00000274750	Small-Scale Duplicate
ENSG00000163041	ENSG00000275379	Small-Scale Duplicate
ENSG00000163041	ENSG00000275714	Small-Scale Duplicate
ENSG00000163041	ENSG00000277775	Small-Scale Duplicate
ENSG00000163041	ENSG00000278272	Small-Scale Duplicate
ENSG00000163041	ENSG00000278828	Small-Scale Duplicate
ENSG00000163093	ENSG00000251569	Small-Scale Duplicate
ENSG00000163114	ENSG00000131828	Small-Scale Duplicate
ENSG00000163202	ENSG00000185962	Small-Scale Duplicate
ENSG00000163202	ENSG00000185966	Small-Scale Duplicate
ENSG00000163202	ENSG00000244057	Small-Scale Duplicate
ENSG00000163283	ENSG00000163286	Small-Scale Duplicate
ENSG00000163283	ENSG00000163295	Small-Scale Duplicate
ENSG00000163286	ENSG00000163283	Small-Scale Duplicate
ENSG00000163286	ENSG00000163295	Small-Scale Duplicate
ENSG00000163295	ENSG00000163283	Small-Scale Duplicate
ENSG00000163295	ENSG00000163286	Small-Scale Duplicate
ENSG00000163399	ENSG00000105409	Small-Scale Duplicate
ENSG00000163734	ENSG00000081041	Small-Scale Duplicate
ENSG00000163734	ENSG00000163739	Small-Scale Duplicate
ENSG00000163737	ENSG00000109272	Small-Scale Duplicate
ENSG00000163739	ENSG00000081041	Small-Scale Duplicate
ENSG00000163739	ENSG00000163734	Small-Scale Duplicate
ENSG00000163867	ENSG00000271741	Small-Scale Duplicate
ENSG00000163933	ENSG00000272305	Small-Scale Duplicate
ENSG00000164508	ENSG00000180573	Small-Scale Duplicate
ENSG00000164508	ENSG00000184260	Small-Scale Duplicate
ENSG00000164508	ENSG00000184270	Small-Scale Duplicate
ENSG00000164508	ENSG00000196787	Small-Scale Duplicate
ENSG00000164508	ENSG00000246705	Small-Scale Duplicate
ENSG00000164508	ENSG00000274997	Small-Scale Duplicate
ENSG00000164508	ENSG00000275221	Small-Scale Duplicate
ENSG00000164508	ENSG00000276368	Small-Scale Duplicate
ENSG00000164508	ENSG00000276903	Small-Scale Duplicate
ENSG00000164508	ENSG00000278677	Small-Scale Duplicate
ENSG00000164556	ENSG00000186973	Small-Scale Duplicate
ENSG00000164611	ENSG00000250254	Small-Scale Duplicate
ENSG00000164729	ENSG00000177710	Small-Scale Duplicate
ENSG00000164729	ENSG00000236396	Small-Scale Duplicate
ENSG00000164729	ENSG00000259224	Small-Scale Duplicate
ENSG00000164871	ENSG00000178287	Small-Scale Duplicate
ENSG00000165028	ENSG00000136783	Small-Scale Duplicate
ENSG00000165055	ENSG00000087995	Small-Scale Duplicate
ENSG00000165246	ENSG00000146938	Small-Scale Duplicate
ENSG00000165246	ENSG00000279292	Small-Scale Duplicate
ENSG00000165246	ENSG00000280442	Small-Scale Duplicate
ENSG00000165269	ENSG00000259916	Small-Scale Duplicate
ENSG00000165269	ENSG00000277737	Small-Scale Duplicate
ENSG00000165457	ENSG00000110203	Small-Scale Duplicate
ENSG00000165496	ENSG00000147403	Small-Scale Duplicate
ENSG00000165502	ENSG00000241343	Small-Scale Duplicate
ENSG00000165502	ENSG00000257529	Small-Scale Duplicate
ENSG00000165572	ENSG00000120696	Small-Scale Duplicate
ENSG00000165630	ENSG00000239665	Small-Scale Duplicate
ENSG00000165841	ENSG00000138109	Small-Scale Duplicate
ENSG00000166160	ENSG00000102076	Small-Scale Duplicate
ENSG00000166160	ENSG00000268221	Small-Scale Duplicate
ENSG00000166160	ENSG00000269433	Small-Scale Duplicate
ENSG00000166275	ENSG00000270316	Small-Scale Duplicate
ENSG00000166351	ENSG00000183206	Small-Scale Duplicate
ENSG00000166351	ENSG00000187537	Small-Scale Duplicate
ENSG00000166351	ENSG00000188219	Small-Scale Duplicate
ENSG00000166351	ENSG00000196604	Small-Scale Duplicate
ENSG00000166351	ENSG00000196834	Small-Scale Duplicate
ENSG00000166351	ENSG00000198062	Small-Scale Duplicate
ENSG00000166351	ENSG00000222036	Small-Scale Duplicate
ENSG00000166351	ENSG00000222038	Small-Scale Duplicate
ENSG00000166351	ENSG00000230031	Small-Scale Duplicate
ENSG00000166351	ENSG00000233917	Small-Scale Duplicate
ENSG00000166351	ENSG00000276760	Small-Scale Duplicate
ENSG00000166351	ENSG00000277630	Small-Scale Duplicate
ENSG00000166351	ENSG00000278522	Small-Scale Duplicate
ENSG00000166363	ENSG00000170790	Small-Scale Duplicate
ENSG00000166507	ENSG00000272916	Small-Scale Duplicate
ENSG00000166664	ENSG00000175344	Small-Scale Duplicate
ENSG00000166800	ENSG00000171989	Small-Scale Duplicate
ENSG00000166984	ENSG00000203690	Small-Scale Duplicate
ENSG00000167131	ENSG00000214447	Small-Scale Duplicate
ENSG00000167165	ENSG00000240224	Small-Scale Duplicate
ENSG00000167165	ENSG00000241119	Small-Scale Duplicate
ENSG00000167165	ENSG00000241635	Small-Scale Duplicate
ENSG00000167165	ENSG00000242366	Small-Scale Duplicate
ENSG00000167165	ENSG00000242515	Small-Scale Duplicate
ENSG00000167165	ENSG00000243135	Small-Scale Duplicate
ENSG00000167165	ENSG00000244122	Small-Scale Duplicate
ENSG00000167165	ENSG00000244474	Small-Scale Duplicate
ENSG00000167195	ENSG00000140478	Small-Scale Duplicate
ENSG00000167195	ENSG00000159289	Small-Scale Duplicate
ENSG00000167195	ENSG00000215186	Small-Scale Duplicate
ENSG00000167283	ENSG00000249222	Small-Scale Duplicate
ENSG00000167552	ENSG00000075886	Small-Scale Duplicate
ENSG00000167552	ENSG00000123416	Small-Scale Duplicate
ENSG00000167552	ENSG00000152086	Small-Scale Duplicate
ENSG00000167552	ENSG00000167553	Small-Scale Duplicate
ENSG00000167552	ENSG00000183785	Small-Scale Duplicate
ENSG00000167552	ENSG00000198033	Small-Scale Duplicate
ENSG00000167553	ENSG00000123416	Small-Scale Duplicate
ENSG00000167553	ENSG00000152086	Small-Scale Duplicate
ENSG00000167553	ENSG00000167552	Small-Scale Duplicate
ENSG00000167553	ENSG00000183785	Small-Scale Duplicate
ENSG00000167553	ENSG00000198033	Small-Scale Duplicate
ENSG00000167578	ENSG00000171570	Small-Scale Duplicate
ENSG00000167633	ENSG00000125498	Small-Scale Duplicate
ENSG00000167633	ENSG00000240403	Small-Scale Duplicate
ENSG00000167646	ENSG00000267110	Small-Scale Duplicate
ENSG00000167774	ENSG00000267855	Small-Scale Duplicate
ENSG00000167807	ENSG00000267673	Small-Scale Duplicate
ENSG00000167822	ENSG00000172487	Small-Scale Duplicate
ENSG00000167930	ENSG00000269881	Small-Scale Duplicate
ENSG00000168028	ENSG00000205246	Small-Scale Duplicate
ENSG00000168148	ENSG00000132475	Small-Scale Duplicate
ENSG00000168148	ENSG00000163041	Small-Scale Duplicate
ENSG00000168148	ENSG00000197153	Small-Scale Duplicate
ENSG00000168148	ENSG00000203818	Small-Scale Duplicate
ENSG00000168148	ENSG00000274267	Small-Scale Duplicate
ENSG00000168148	ENSG00000274750	Small-Scale Duplicate
ENSG00000168148	ENSG00000275379	Small-Scale Duplicate
ENSG00000168148	ENSG00000275714	Small-Scale Duplicate
ENSG00000168148	ENSG00000278272	Small-Scale Duplicate
ENSG00000168148	ENSG00000278828	Small-Scale Duplicate
ENSG00000168255	ENSG00000005075	Small-Scale Duplicate
ENSG00000168255	ENSG00000228049	Small-Scale Duplicate
ENSG00000168298	ENSG00000124575	Small-Scale Duplicate
ENSG00000168298	ENSG00000184357	Small-Scale Duplicate
ENSG00000168298	ENSG00000187837	Small-Scale Duplicate
ENSG00000168757	ENSG00000228927	Small-Scale Duplicate
ENSG00000168757	ENSG00000229549	Small-Scale Duplicate
ENSG00000168757	ENSG00000233803	Small-Scale Duplicate
ENSG00000168757	ENSG00000236424	Small-Scale Duplicate
ENSG00000168757	ENSG00000238074	Small-Scale Duplicate
ENSG00000168757	ENSG00000258992	Small-Scale Duplicate
ENSG00000168757	ENSG00000278940	Small-Scale Duplicate
ENSG00000168757	ENSG00000279293	Small-Scale Duplicate
ENSG00000168757	ENSG00000279308	Small-Scale Duplicate
ENSG00000168757	ENSG00000279506	Small-Scale Duplicate
ENSG00000168757	ENSG00000279760	Small-Scale Duplicate
ENSG00000168757	ENSG00000280203	Small-Scale Duplicate
ENSG00000168757	ENSG00000280313	Small-Scale Duplicate
ENSG00000168765	ENSG00000134184	Small-Scale Duplicate
ENSG00000168765	ENSG00000213366	Small-Scale Duplicate
ENSG00000168787	ENSG00000280236	Small-Scale Duplicate
ENSG00000168872	ENSG00000157349	Small-Scale Duplicate
ENSG00000168872	ENSG00000260537	Small-Scale Duplicate
ENSG00000168925	ENSG00000168928	Small-Scale Duplicate
ENSG00000168928	ENSG00000168925	Small-Scale Duplicate
ENSG00000168930	ENSG00000150244	Small-Scale Duplicate
ENSG00000168930	ENSG00000182053	Small-Scale Duplicate
ENSG00000168930	ENSG00000204449	Small-Scale Duplicate
ENSG00000168930	ENSG00000223417	Small-Scale Duplicate
ENSG00000168930	ENSG00000233802	Small-Scale Duplicate
ENSG00000168970	ENSG00000243708	Small-Scale Duplicate
ENSG00000169045	ENSG00000126945	Small-Scale Duplicate
ENSG00000169059	ENSG00000129862	Small-Scale Duplicate
ENSG00000169059	ENSG00000129864	Small-Scale Duplicate
ENSG00000169067	ENSG00000075624	Small-Scale Duplicate
ENSG00000169067	ENSG00000107796	Small-Scale Duplicate
ENSG00000169067	ENSG00000143632	Small-Scale Duplicate
ENSG00000169067	ENSG00000159251	Small-Scale Duplicate
ENSG00000169067	ENSG00000163017	Small-Scale Duplicate
ENSG00000169067	ENSG00000184009	Small-Scale Duplicate
ENSG00000169203	ENSG00000185864	Small-Scale Duplicate
ENSG00000169203	ENSG00000198064	Small-Scale Duplicate
ENSG00000169203	ENSG00000243716	Small-Scale Duplicate
ENSG00000169203	ENSG00000254206	Small-Scale Duplicate
ENSG00000169246	ENSG00000185864	Small-Scale Duplicate
ENSG00000169246	ENSG00000198064	Small-Scale Duplicate
ENSG00000169246	ENSG00000243716	Small-Scale Duplicate
ENSG00000169246	ENSG00000254206	Small-Scale Duplicate
ENSG00000169402	ENSG00000155026	Small-Scale Duplicate
ENSG00000169469	ENSG00000169474	Small-Scale Duplicate
ENSG00000169474	ENSG00000169469	Small-Scale Duplicate
ENSG00000169564	ENSG00000197111	Small-Scale Duplicate
ENSG00000169618	ENSG00000101292	Small-Scale Duplicate
ENSG00000169627	ENSG00000183336	Small-Scale Duplicate
ENSG00000169629	ENSG00000015568	Small-Scale Duplicate
ENSG00000169629	ENSG00000153165	Small-Scale Duplicate
ENSG00000169629	ENSG00000153201	Small-Scale Duplicate
ENSG00000169629	ENSG00000183054	Small-Scale Duplicate
ENSG00000169629	ENSG00000185304	Small-Scale Duplicate
ENSG00000169629	ENSG00000187627	Small-Scale Duplicate
ENSG00000169629	ENSG00000196862	Small-Scale Duplicate
ENSG00000169688	ENSG00000125144	Small-Scale Duplicate
ENSG00000169688	ENSG00000125148	Small-Scale Duplicate
ENSG00000169688	ENSG00000169715	Small-Scale Duplicate
ENSG00000169688	ENSG00000205364	Small-Scale Duplicate
ENSG00000169688	ENSG00000244020	Small-Scale Duplicate
ENSG00000169715	ENSG00000125144	Small-Scale Duplicate
ENSG00000169715	ENSG00000125148	Small-Scale Duplicate
ENSG00000169715	ENSG00000169688	Small-Scale Duplicate
ENSG00000169715	ENSG00000187193	Small-Scale Duplicate
ENSG00000169715	ENSG00000198417	Small-Scale Duplicate
ENSG00000169715	ENSG00000205358	Small-Scale Duplicate
ENSG00000169715	ENSG00000205362	Small-Scale Duplicate
ENSG00000169715	ENSG00000205364	Small-Scale Duplicate
ENSG00000169715	ENSG00000244020	Small-Scale Duplicate
ENSG00000169756	ENSG00000072163	Small-Scale Duplicate
ENSG00000169756	ENSG00000256977	Small-Scale Duplicate
ENSG00000169789	ENSG00000169807	Small-Scale Duplicate
ENSG00000169789	ENSG00000278968	Small-Scale Duplicate
ENSG00000169789	ENSG00000279944	Small-Scale Duplicate
ENSG00000169800	ENSG00000226941	Small-Scale Duplicate
ENSG00000169800	ENSG00000234414	Small-Scale Duplicate
ENSG00000169800	ENSG00000242389	Small-Scale Duplicate
ENSG00000169800	ENSG00000242875	Small-Scale Duplicate
ENSG00000169800	ENSG00000244395	Small-Scale Duplicate
ENSG00000169800	ENSG00000278984	Small-Scale Duplicate
ENSG00000169800	ENSG00000279309	Small-Scale Duplicate
ENSG00000169800	ENSG00000279323	Small-Scale Duplicate
ENSG00000169800	ENSG00000279934	Small-Scale Duplicate
ENSG00000169800	ENSG00000280343	Small-Scale Duplicate
ENSG00000169800	ENSG00000280386	Small-Scale Duplicate
ENSG00000169807	ENSG00000169789	Small-Scale Duplicate
ENSG00000169807	ENSG00000278968	Small-Scale Duplicate
ENSG00000169807	ENSG00000279944	Small-Scale Duplicate
ENSG00000169953	ENSG00000172468	Small-Scale Duplicate
ENSG00000169953	ENSG00000279079	Small-Scale Duplicate
ENSG00000169953	ENSG00000279680	Small-Scale Duplicate
ENSG00000169991	ENSG00000255275	Small-Scale Duplicate
ENSG00000170035	ENSG00000182247	Small-Scale Duplicate
ENSG00000170074	ENSG00000204677	Small-Scale Duplicate
ENSG00000170092	ENSG00000136206	Small-Scale Duplicate
ENSG00000170092	ENSG00000173678	Small-Scale Duplicate
ENSG00000170092	ENSG00000205238	Small-Scale Duplicate
ENSG00000170092	ENSG00000214300	Small-Scale Duplicate
ENSG00000170092	ENSG00000260097	Small-Scale Duplicate
ENSG00000170122	ENSG00000184659	Small-Scale Duplicate
ENSG00000170122	ENSG00000187559	Small-Scale Duplicate
ENSG00000170122	ENSG00000204779	Small-Scale Duplicate
ENSG00000170315	ENSG00000263563	Small-Scale Duplicate
ENSG00000170369	ENSG00000101441	Small-Scale Duplicate
ENSG00000170369	ENSG00000170373	Small-Scale Duplicate
ENSG00000170373	ENSG00000101441	Small-Scale Duplicate
ENSG00000170373	ENSG00000170369	Small-Scale Duplicate
ENSG00000170442	ENSG00000135443	Small-Scale Duplicate
ENSG00000170442	ENSG00000170523	Small-Scale Duplicate
ENSG00000170465	ENSG00000205420	Small-Scale Duplicate
ENSG00000170515	ENSG00000257411	Small-Scale Duplicate
ENSG00000170523	ENSG00000135443	Small-Scale Duplicate
ENSG00000170523	ENSG00000170442	Small-Scale Duplicate
ENSG00000170523	ENSG00000205426	Small-Scale Duplicate
ENSG00000170653	ENSG00000267281	Small-Scale Duplicate
ENSG00000170667	ENSG00000105808	Small-Scale Duplicate
ENSG00000170683	ENSG00000175393	Small-Scale Duplicate
ENSG00000170790	ENSG00000166363	Small-Scale Duplicate
ENSG00000170803	ENSG00000188124	Small-Scale Duplicate
ENSG00000170803	ENSG00000279486	Small-Scale Duplicate
ENSG00000170848	ENSG00000124467	Small-Scale Duplicate
ENSG00000170848	ENSG00000183668	Small-Scale Duplicate
ENSG00000170848	ENSG00000204941	Small-Scale Duplicate
ENSG00000170848	ENSG00000221826	Small-Scale Duplicate
ENSG00000170848	ENSG00000221878	Small-Scale Duplicate
ENSG00000170848	ENSG00000231924	Small-Scale Duplicate
ENSG00000170848	ENSG00000242221	Small-Scale Duplicate
ENSG00000170848	ENSG00000243137	Small-Scale Duplicate
ENSG00000170950	ENSG00000102144	Small-Scale Duplicate
ENSG00000171102	ENSG00000122136	Small-Scale Duplicate
ENSG00000171116	ENSG00000268738	Small-Scale Duplicate
ENSG00000171124	ENSG00000130383	Small-Scale Duplicate
ENSG00000171124	ENSG00000156413	Small-Scale Duplicate
ENSG00000171234	ENSG00000109181	Small-Scale Duplicate
ENSG00000171234	ENSG00000135226	Small-Scale Duplicate
ENSG00000171234	ENSG00000156096	Small-Scale Duplicate
ENSG00000171234	ENSG00000213759	Small-Scale Duplicate
ENSG00000171295	ENSG00000198429	Small-Scale Duplicate
ENSG00000171314	ENSG00000226784	Small-Scale Duplicate
ENSG00000171360	ENSG00000108417	Small-Scale Duplicate
ENSG00000171396	ENSG00000213416	Small-Scale Duplicate
ENSG00000171396	ENSG00000244537	Small-Scale Duplicate
ENSG00000171459	ENSG00000136939	Small-Scale Duplicate
ENSG00000171466	ENSG00000224689	Small-Scale Duplicate
ENSG00000171471	ENSG00000140941	Small-Scale Duplicate
ENSG00000171478	ENSG00000171489	Small-Scale Duplicate
ENSG00000171484	ENSG00000280094	Small-Scale Duplicate
ENSG00000171489	ENSG00000171478	Small-Scale Duplicate
ENSG00000171570	ENSG00000167578	Small-Scale Duplicate
ENSG00000171711	ENSG00000177257	Small-Scale Duplicate
ENSG00000171847	ENSG00000229924	Small-Scale Duplicate
ENSG00000171865	ENSG00000255767	Small-Scale Duplicate
ENSG00000171903	ENSG00000186204	Small-Scale Duplicate
ENSG00000171928	ENSG00000259024	Small-Scale Duplicate
ENSG00000171931	ENSG00000241322	Small-Scale Duplicate
ENSG00000171936	ENSG00000176231	Small-Scale Duplicate
ENSG00000171942	ENSG00000172519	Small-Scale Duplicate
ENSG00000171942	ENSG00000186723	Small-Scale Duplicate
ENSG00000171943	ENSG00000196369	Small-Scale Duplicate
ENSG00000171943	ENSG00000266028	Small-Scale Duplicate
ENSG00000171989	ENSG00000166800	Small-Scale Duplicate
ENSG00000172014	ENSG00000183148	Small-Scale Duplicate
ENSG00000172014	ENSG00000260691	Small-Scale Duplicate
ENSG00000172014	ENSG00000276203	Small-Scale Duplicate
ENSG00000172016	ENSG00000143954	Small-Scale Duplicate
ENSG00000172023	ENSG00000115386	Small-Scale Duplicate
ENSG00000172058	ENSG00000205572	Small-Scale Duplicate
ENSG00000172062	ENSG00000205571	Small-Scale Duplicate
ENSG00000172146	ENSG00000172150	Small-Scale Duplicate
ENSG00000172150	ENSG00000172146	Small-Scale Duplicate
ENSG00000172208	ENSG00000279556	Small-Scale Duplicate
ENSG00000172236	ENSG00000095917	Small-Scale Duplicate
ENSG00000172236	ENSG00000197253	Small-Scale Duplicate
ENSG00000172288	ENSG00000129873	Small-Scale Duplicate
ENSG00000172288	ENSG00000182415	Small-Scale Duplicate
ENSG00000172288	ENSG00000279150	Small-Scale Duplicate
ENSG00000172288	ENSG00000279736	Small-Scale Duplicate
ENSG00000172288	ENSG00000279820	Small-Scale Duplicate
ENSG00000172288	ENSG00000280290	Small-Scale Duplicate
ENSG00000172352	ENSG00000129873	Small-Scale Duplicate
ENSG00000172352	ENSG00000182415	Small-Scale Duplicate
ENSG00000172352	ENSG00000279150	Small-Scale Duplicate
ENSG00000172352	ENSG00000279736	Small-Scale Duplicate
ENSG00000172352	ENSG00000279820	Small-Scale Duplicate
ENSG00000172352	ENSG00000280290	Small-Scale Duplicate
ENSG00000172381	ENSG00000279051	Small-Scale Duplicate
ENSG00000172459	ENSG00000279911	Small-Scale Duplicate
ENSG00000172468	ENSG00000169953	Small-Scale Duplicate
ENSG00000172468	ENSG00000279079	Small-Scale Duplicate
ENSG00000172468	ENSG00000279680	Small-Scale Duplicate
ENSG00000172476	ENSG00000102128	Small-Scale Duplicate
ENSG00000172476	ENSG00000141542	Small-Scale Duplicate
ENSG00000172487	ENSG00000167822	Small-Scale Duplicate
ENSG00000172519	ENSG00000171942	Small-Scale Duplicate
ENSG00000172650	ENSG00000204172	Small-Scale Duplicate
ENSG00000172650	ENSG00000279058	Small-Scale Duplicate
ENSG00000172661	ENSG00000099290	Small-Scale Duplicate
ENSG00000172774	ENSG00000197887	Small-Scale Duplicate
ENSG00000172774	ENSG00000280204	Small-Scale Duplicate
ENSG00000172785	ENSG00000136682	Small-Scale Duplicate
ENSG00000172785	ENSG00000147996	Small-Scale Duplicate
ENSG00000172969	ENSG00000205097	Small-Scale Duplicate
ENSG00000172969	ENSG00000225899	Small-Scale Duplicate
ENSG00000173110	ENSG00000204388	Small-Scale Duplicate
ENSG00000173110	ENSG00000204389	Small-Scale Duplicate
ENSG00000173213	ENSG00000104833	Small-Scale Duplicate
ENSG00000173213	ENSG00000137267	Small-Scale Duplicate
ENSG00000173213	ENSG00000137285	Small-Scale Duplicate
ENSG00000173213	ENSG00000176014	Small-Scale Duplicate
ENSG00000173213	ENSG00000188229	Small-Scale Duplicate
ENSG00000173213	ENSG00000196230	Small-Scale Duplicate
ENSG00000173213	ENSG00000198211	Small-Scale Duplicate
ENSG00000173213	ENSG00000258947	Small-Scale Duplicate
ENSG00000173213	ENSG00000261456	Small-Scale Duplicate
ENSG00000173262	ENSG00000059804	Small-Scale Duplicate
ENSG00000173272	ENSG00000152082	Small-Scale Duplicate
ENSG00000173285	ENSG00000180708	Small-Scale Duplicate
ENSG00000173366	ENSG00000239732	Small-Scale Duplicate
ENSG00000173432	ENSG00000134339	Small-Scale Duplicate
ENSG00000173464	ENSG00000259060	Small-Scale Duplicate
ENSG00000173480	ENSG00000268750	Small-Scale Duplicate
ENSG00000173598	ENSG00000122824	Small-Scale Duplicate
ENSG00000173660	ENSG00000233954	Small-Scale Duplicate
ENSG00000173674	ENSG00000198692	Small-Scale Duplicate
ENSG00000173674	ENSG00000279290	Small-Scale Duplicate
ENSG00000173674	ENSG00000279898	Small-Scale Duplicate
ENSG00000173678	ENSG00000136206	Small-Scale Duplicate
ENSG00000173678	ENSG00000170092	Small-Scale Duplicate
ENSG00000173678	ENSG00000205238	Small-Scale Duplicate
ENSG00000173678	ENSG00000260097	Small-Scale Duplicate
ENSG00000173757	ENSG00000126561	Small-Scale Duplicate
ENSG00000174156	ENSG00000182793	Small-Scale Duplicate
ENSG00000174156	ENSG00000243955	Small-Scale Duplicate
ENSG00000174156	ENSG00000244067	Small-Scale Duplicate
ENSG00000174428	ENSG00000196275	Small-Scale Duplicate
ENSG00000174483	ENSG00000256349	Small-Scale Duplicate
ENSG00000174501	ENSG00000135976	Small-Scale Duplicate
ENSG00000174501	ENSG00000196912	Small-Scale Duplicate
ENSG00000174876	ENSG00000240038	Small-Scale Duplicate
ENSG00000174876	ENSG00000243480	Small-Scale Duplicate
ENSG00000174942	ENSG00000279961	Small-Scale Duplicate
ENSG00000175106	ENSG00000259024	Small-Scale Duplicate
ENSG00000175265	ENSG00000215252	Small-Scale Duplicate
ENSG00000175344	ENSG00000166664	Small-Scale Duplicate
ENSG00000175393	ENSG00000170683	Small-Scale Duplicate
ENSG00000175393	ENSG00000279000	Small-Scale Duplicate
ENSG00000175548	ENSG00000139133	Small-Scale Duplicate
ENSG00000175582	ENSG00000222014	Small-Scale Duplicate
ENSG00000176014	ENSG00000104833	Small-Scale Duplicate
ENSG00000176014	ENSG00000137267	Small-Scale Duplicate
ENSG00000176014	ENSG00000137285	Small-Scale Duplicate
ENSG00000176014	ENSG00000173213	Small-Scale Duplicate
ENSG00000176014	ENSG00000188229	Small-Scale Duplicate
ENSG00000176014	ENSG00000261456	Small-Scale Duplicate
ENSG00000176231	ENSG00000171936	Small-Scale Duplicate
ENSG00000176269	ENSG00000230178	Small-Scale Duplicate
ENSG00000176269	ENSG00000273547	Small-Scale Duplicate
ENSG00000176269	ENSG00000278566	Small-Scale Duplicate
ENSG00000176294	ENSG00000183706	Small-Scale Duplicate
ENSG00000176294	ENSG00000184394	Small-Scale Duplicate
ENSG00000176294	ENSG00000274792	Small-Scale Duplicate
ENSG00000176294	ENSG00000279408	Small-Scale Duplicate
ENSG00000176299	ENSG00000182974	Small-Scale Duplicate
ENSG00000176299	ENSG00000274102	Small-Scale Duplicate
ENSG00000176299	ENSG00000275249	Small-Scale Duplicate
ENSG00000176567	ENSG00000279260	Small-Scale Duplicate
ENSG00000176679	ENSG00000279055	Small-Scale Duplicate
ENSG00000176681	ENSG00000176809	Small-Scale Duplicate
ENSG00000176681	ENSG00000238083	Small-Scale Duplicate
ENSG00000176695	ENSG00000177693	Small-Scale Duplicate
ENSG00000176695	ENSG00000186092	Small-Scale Duplicate
ENSG00000176782	ENSG00000177023	Small-Scale Duplicate
ENSG00000176797	ENSG00000177243	Small-Scale Duplicate
ENSG00000176809	ENSG00000176681	Small-Scale Duplicate
ENSG00000176809	ENSG00000238083	Small-Scale Duplicate
ENSG00000176879	ENSG00000278870	Small-Scale Duplicate
ENSG00000176937	ENSG00000279270	Small-Scale Duplicate
ENSG00000177023	ENSG00000176782	Small-Scale Duplicate
ENSG00000177186	ENSG00000162727	Small-Scale Duplicate
ENSG00000177201	ENSG00000177462	Small-Scale Duplicate
ENSG00000177212	ENSG00000177462	Small-Scale Duplicate
ENSG00000177243	ENSG00000176797	Small-Scale Duplicate
ENSG00000177257	ENSG00000171711	Small-Scale Duplicate
ENSG00000177300	ENSG00000185758	Small-Scale Duplicate
ENSG00000177462	ENSG00000177201	Small-Scale Duplicate
ENSG00000177462	ENSG00000177212	Small-Scale Duplicate
ENSG00000177504	ENSG00000129862	Small-Scale Duplicate
ENSG00000177504	ENSG00000129864	Small-Scale Duplicate
ENSG00000177565	ENSG00000279102	Small-Scale Duplicate
ENSG00000177576	ENSG00000215472	Small-Scale Duplicate
ENSG00000177576	ENSG00000265681	Small-Scale Duplicate
ENSG00000177688	ENSG00000188612	Small-Scale Duplicate
ENSG00000177693	ENSG00000176695	Small-Scale Duplicate
ENSG00000177693	ENSG00000186092	Small-Scale Duplicate
ENSG00000177710	ENSG00000164729	Small-Scale Duplicate
ENSG00000177710	ENSG00000236396	Small-Scale Duplicate
ENSG00000177710	ENSG00000259224	Small-Scale Duplicate
ENSG00000177839	ENSG00000120324	Small-Scale Duplicate
ENSG00000178115	ENSG00000179938	Small-Scale Duplicate
ENSG00000178115	ENSG00000186399	Small-Scale Duplicate
ENSG00000178115	ENSG00000188626	Small-Scale Duplicate
ENSG00000178115	ENSG00000206127	Small-Scale Duplicate
ENSG00000178115	ENSG00000232653	Small-Scale Duplicate
ENSG00000178115	ENSG00000249931	Small-Scale Duplicate
ENSG00000178115	ENSG00000261247	Small-Scale Duplicate
ENSG00000178115	ENSG00000261739	Small-Scale Duplicate
ENSG00000178115	ENSG00000261794	Small-Scale Duplicate
ENSG00000178287	ENSG00000164871	Small-Scale Duplicate
ENSG00000178363	ENSG00000143933	Small-Scale Duplicate
ENSG00000178363	ENSG00000160014	Small-Scale Duplicate
ENSG00000178386	ENSG00000267022	Small-Scale Duplicate
ENSG00000178700	ENSG00000228716	Small-Scale Duplicate
ENSG00000178809	ENSG00000146755	Small-Scale Duplicate
ENSG00000178809	ENSG00000155428	Small-Scale Duplicate
ENSG00000178917	ENSG00000196345	Small-Scale Duplicate
ENSG00000178935	ENSG00000269343	Small-Scale Duplicate
ENSG00000178988	ENSG00000179010	Small-Scale Duplicate
ENSG00000179010	ENSG00000178988	Small-Scale Duplicate
ENSG00000179142	ENSG00000160882	Small-Scale Duplicate
ENSG00000179172	ENSG00000092199	Small-Scale Duplicate
ENSG00000179172	ENSG00000179412	Small-Scale Duplicate
ENSG00000179172	ENSG00000275774	Small-Scale Duplicate
ENSG00000179172	ENSG00000277058	Small-Scale Duplicate
ENSG00000179304	ENSG00000268350	Small-Scale Duplicate
ENSG00000179412	ENSG00000092199	Small-Scale Duplicate
ENSG00000179412	ENSG00000179172	Small-Scale Duplicate
ENSG00000179750	ENSG00000128383	Small-Scale Duplicate
ENSG00000179938	ENSG00000178115	Small-Scale Duplicate
ENSG00000180016	ENSG00000127780	Small-Scale Duplicate
ENSG00000180043	ENSG00000267706	Small-Scale Duplicate
ENSG00000180071	ENSG00000230453	Small-Scale Duplicate
ENSG00000180386	ENSG00000187272	Small-Scale Duplicate
ENSG00000180386	ENSG00000198083	Small-Scale Duplicate
ENSG00000180386	ENSG00000204873	Small-Scale Duplicate
ENSG00000180386	ENSG00000239886	Small-Scale Duplicate
ENSG00000180386	ENSG00000241595	Small-Scale Duplicate
ENSG00000180389	ENSG00000124172	Small-Scale Duplicate
ENSG00000180573	ENSG00000164508	Small-Scale Duplicate
ENSG00000180573	ENSG00000181218	Small-Scale Duplicate
ENSG00000180573	ENSG00000184260	Small-Scale Duplicate
ENSG00000180573	ENSG00000196747	Small-Scale Duplicate
ENSG00000180573	ENSG00000196787	Small-Scale Duplicate
ENSG00000180573	ENSG00000196866	Small-Scale Duplicate
ENSG00000180573	ENSG00000203812	Small-Scale Duplicate
ENSG00000180573	ENSG00000246705	Small-Scale Duplicate
ENSG00000180573	ENSG00000272196	Small-Scale Duplicate
ENSG00000180573	ENSG00000274997	Small-Scale Duplicate
ENSG00000180573	ENSG00000275221	Small-Scale Duplicate
ENSG00000180573	ENSG00000276368	Small-Scale Duplicate
ENSG00000180573	ENSG00000276903	Small-Scale Duplicate
ENSG00000180573	ENSG00000277075	Small-Scale Duplicate
ENSG00000180573	ENSG00000278463	Small-Scale Duplicate
ENSG00000180573	ENSG00000278677	Small-Scale Duplicate
ENSG00000180574	ENSG00000130741	Small-Scale Duplicate
ENSG00000180596	ENSG00000124635	Small-Scale Duplicate
ENSG00000180596	ENSG00000158373	Small-Scale Duplicate
ENSG00000180596	ENSG00000184678	Small-Scale Duplicate
ENSG00000180596	ENSG00000185130	Small-Scale Duplicate
ENSG00000180596	ENSG00000196890	Small-Scale Duplicate
ENSG00000180596	ENSG00000197903	Small-Scale Duplicate
ENSG00000180596	ENSG00000203814	Small-Scale Duplicate
ENSG00000180596	ENSG00000233822	Small-Scale Duplicate
ENSG00000180596	ENSG00000234289	Small-Scale Duplicate
ENSG00000180596	ENSG00000273703	Small-Scale Duplicate
ENSG00000180596	ENSG00000273802	Small-Scale Duplicate
ENSG00000180596	ENSG00000274290	Small-Scale Duplicate
ENSG00000180596	ENSG00000274641	Small-Scale Duplicate
ENSG00000180596	ENSG00000275713	Small-Scale Duplicate
ENSG00000180596	ENSG00000276410	Small-Scale Duplicate
ENSG00000180596	ENSG00000277224	Small-Scale Duplicate
ENSG00000180596	ENSG00000278588	Small-Scale Duplicate
ENSG00000180658	ENSG00000243896	Small-Scale Duplicate
ENSG00000180708	ENSG00000173285	Small-Scale Duplicate
ENSG00000180855	ENSG00000196466	Small-Scale Duplicate
ENSG00000180855	ENSG00000268744	Small-Scale Duplicate
ENSG00000180855	ENSG00000268870	Small-Scale Duplicate
ENSG00000181218	ENSG00000180573	Small-Scale Duplicate
ENSG00000181218	ENSG00000184260	Small-Scale Duplicate
ENSG00000181218	ENSG00000184270	Small-Scale Duplicate
ENSG00000181218	ENSG00000196787	Small-Scale Duplicate
ENSG00000181218	ENSG00000246705	Small-Scale Duplicate
ENSG00000181218	ENSG00000274997	Small-Scale Duplicate
ENSG00000181218	ENSG00000275221	Small-Scale Duplicate
ENSG00000181218	ENSG00000276368	Small-Scale Duplicate
ENSG00000181218	ENSG00000276903	Small-Scale Duplicate
ENSG00000181218	ENSG00000278677	Small-Scale Duplicate
ENSG00000181404	ENSG00000234769	Small-Scale Duplicate
ENSG00000181404	ENSG00000279457	Small-Scale Duplicate
ENSG00000181625	ENSG00000132207	Small-Scale Duplicate
ENSG00000181689	ENSG00000280314	Small-Scale Duplicate
ENSG00000181693	ENSG00000181761	Small-Scale Duplicate
ENSG00000181693	ENSG00000181767	Small-Scale Duplicate
ENSG00000181761	ENSG00000181693	Small-Scale Duplicate
ENSG00000181761	ENSG00000181767	Small-Scale Duplicate
ENSG00000181767	ENSG00000181693	Small-Scale Duplicate
ENSG00000181767	ENSG00000181761	Small-Scale Duplicate
ENSG00000181935	ENSG00000279514	Small-Scale Duplicate
ENSG00000181963	ENSG00000196778	Small-Scale Duplicate
ENSG00000182053	ENSG00000150244	Small-Scale Duplicate
ENSG00000182053	ENSG00000168930	Small-Scale Duplicate
ENSG00000182053	ENSG00000204449	Small-Scale Duplicate
ENSG00000182053	ENSG00000223417	Small-Scale Duplicate
ENSG00000182053	ENSG00000233802	Small-Scale Duplicate
ENSG00000182230	ENSG00000204677	Small-Scale Duplicate
ENSG00000182247	ENSG00000170035	Small-Scale Duplicate
ENSG00000182315	ENSG00000230522	Small-Scale Duplicate
ENSG00000182330	ENSG00000116726	Small-Scale Duplicate
ENSG00000182330	ENSG00000204510	Small-Scale Duplicate
ENSG00000182415	ENSG00000129873	Small-Scale Duplicate
ENSG00000182415	ENSG00000172288	Small-Scale Duplicate
ENSG00000182415	ENSG00000172352	Small-Scale Duplicate
ENSG00000182415	ENSG00000279150	Small-Scale Duplicate
ENSG00000182415	ENSG00000279736	Small-Scale Duplicate
ENSG00000182415	ENSG00000279787	Small-Scale Duplicate
ENSG00000182415	ENSG00000279820	Small-Scale Duplicate
ENSG00000182415	ENSG00000279867	Small-Scale Duplicate
ENSG00000182415	ENSG00000280290	Small-Scale Duplicate
ENSG00000182583	ENSG00000129862	Small-Scale Duplicate
ENSG00000182583	ENSG00000129864	Small-Scale Duplicate
ENSG00000182613	ENSG00000185372	Small-Scale Duplicate
ENSG00000182782	ENSG00000255398	Small-Scale Duplicate
ENSG00000182793	ENSG00000174156	Small-Scale Duplicate
ENSG00000182793	ENSG00000243955	Small-Scale Duplicate
ENSG00000182793	ENSG00000244067	Small-Scale Duplicate
ENSG00000182890	ENSG00000148672	Small-Scale Duplicate
ENSG00000182952	ENSG00000198830	Small-Scale Duplicate
ENSG00000182957	ENSG00000273167	Small-Scale Duplicate
ENSG00000182974	ENSG00000176299	Small-Scale Duplicate
ENSG00000182974	ENSG00000274102	Small-Scale Duplicate
ENSG00000183010	ENSG00000143811	Small-Scale Duplicate
ENSG00000183054	ENSG00000015568	Small-Scale Duplicate
ENSG00000183054	ENSG00000153165	Small-Scale Duplicate
ENSG00000183054	ENSG00000153201	Small-Scale Duplicate
ENSG00000183054	ENSG00000169629	Small-Scale Duplicate
ENSG00000183054	ENSG00000185304	Small-Scale Duplicate
ENSG00000183054	ENSG00000187627	Small-Scale Duplicate
ENSG00000183054	ENSG00000196862	Small-Scale Duplicate
ENSG00000183130	ENSG00000279301	Small-Scale Duplicate
ENSG00000183148	ENSG00000172014	Small-Scale Duplicate
ENSG00000183148	ENSG00000260691	Small-Scale Duplicate
ENSG00000183148	ENSG00000276203	Small-Scale Duplicate
ENSG00000183196	ENSG00000135702	Small-Scale Duplicate
ENSG00000183206	ENSG00000166351	Small-Scale Duplicate
ENSG00000183206	ENSG00000187537	Small-Scale Duplicate
ENSG00000183206	ENSG00000188219	Small-Scale Duplicate
ENSG00000183206	ENSG00000196604	Small-Scale Duplicate
ENSG00000183206	ENSG00000196834	Small-Scale Duplicate
ENSG00000183206	ENSG00000198062	Small-Scale Duplicate
ENSG00000183206	ENSG00000222036	Small-Scale Duplicate
ENSG00000183206	ENSG00000222038	Small-Scale Duplicate
ENSG00000183206	ENSG00000230031	Small-Scale Duplicate
ENSG00000183206	ENSG00000233917	Small-Scale Duplicate
ENSG00000183206	ENSG00000276760	Small-Scale Duplicate
ENSG00000183206	ENSG00000277630	Small-Scale Duplicate
ENSG00000183206	ENSG00000278522	Small-Scale Duplicate
ENSG00000183246	ENSG00000274600	Small-Scale Duplicate
ENSG00000183246	ENSG00000275793	Small-Scale Duplicate
ENSG00000183281	ENSG00000125551	Small-Scale Duplicate
ENSG00000183305	ENSG00000197172	Small-Scale Duplicate
ENSG00000183305	ENSG00000213401	Small-Scale Duplicate
ENSG00000183305	ENSG00000221867	Small-Scale Duplicate
ENSG00000183305	ENSG00000268606	Small-Scale Duplicate
ENSG00000183336	ENSG00000169627	Small-Scale Duplicate
ENSG00000183389	ENSG00000188691	Small-Scale Duplicate
ENSG00000183426	ENSG00000183793	Small-Scale Duplicate
ENSG00000183426	ENSG00000183889	Small-Scale Duplicate
ENSG00000183426	ENSG00000214940	Small-Scale Duplicate
ENSG00000183426	ENSG00000214967	Small-Scale Duplicate
ENSG00000183426	ENSG00000224712	Small-Scale Duplicate
ENSG00000183426	ENSG00000233024	Small-Scale Duplicate
ENSG00000183426	ENSG00000254852	Small-Scale Duplicate
ENSG00000183474	ENSG00000145736	Small-Scale Duplicate
ENSG00000183598	ENSG00000132475	Small-Scale Duplicate
ENSG00000183598	ENSG00000163041	Small-Scale Duplicate
ENSG00000183598	ENSG00000197153	Small-Scale Duplicate
ENSG00000183598	ENSG00000203818	Small-Scale Duplicate
ENSG00000183598	ENSG00000274267	Small-Scale Duplicate
ENSG00000183598	ENSG00000274750	Small-Scale Duplicate
ENSG00000183598	ENSG00000275379	Small-Scale Duplicate
ENSG00000183598	ENSG00000275714	Small-Scale Duplicate
ENSG00000183598	ENSG00000278272	Small-Scale Duplicate
ENSG00000183598	ENSG00000278828	Small-Scale Duplicate
ENSG00000183628	ENSG00000128185	Small-Scale Duplicate
ENSG00000183629	ENSG00000153684	Small-Scale Duplicate
ENSG00000183632	ENSG00000205456	Small-Scale Duplicate
ENSG00000183632	ENSG00000205457	Small-Scale Duplicate
ENSG00000183632	ENSG00000261509	Small-Scale Duplicate
ENSG00000183632	ENSG00000275034	Small-Scale Duplicate
ENSG00000183632	ENSG00000278848	Small-Scale Duplicate
ENSG00000183643	ENSG00000279316	Small-Scale Duplicate
ENSG00000183668	ENSG00000124467	Small-Scale Duplicate
ENSG00000183668	ENSG00000170848	Small-Scale Duplicate
ENSG00000183668	ENSG00000204941	Small-Scale Duplicate
ENSG00000183668	ENSG00000221826	Small-Scale Duplicate
ENSG00000183668	ENSG00000221878	Small-Scale Duplicate
ENSG00000183668	ENSG00000231924	Small-Scale Duplicate
ENSG00000183668	ENSG00000243137	Small-Scale Duplicate
ENSG00000183682	ENSG00000116985	Small-Scale Duplicate
ENSG00000183706	ENSG00000176294	Small-Scale Duplicate
ENSG00000183706	ENSG00000274792	Small-Scale Duplicate
ENSG00000183706	ENSG00000279408	Small-Scale Duplicate
ENSG00000183709	ENSG00000197110	Small-Scale Duplicate
ENSG00000183747	ENSG00000066813	Small-Scale Duplicate
ENSG00000183753	ENSG00000183795	Small-Scale Duplicate
ENSG00000183753	ENSG00000185894	Small-Scale Duplicate
ENSG00000183753	ENSG00000279258	Small-Scale Duplicate
ENSG00000183753	ENSG00000279564	Small-Scale Duplicate
ENSG00000183753	ENSG00000280052	Small-Scale Duplicate
ENSG00000183785	ENSG00000075886	Small-Scale Duplicate
ENSG00000183785	ENSG00000123416	Small-Scale Duplicate
ENSG00000183785	ENSG00000127824	Small-Scale Duplicate
ENSG00000183785	ENSG00000152086	Small-Scale Duplicate
ENSG00000183785	ENSG00000167552	Small-Scale Duplicate
ENSG00000183785	ENSG00000167553	Small-Scale Duplicate
ENSG00000183785	ENSG00000198033	Small-Scale Duplicate
ENSG00000183793	ENSG00000183426	Small-Scale Duplicate
ENSG00000183793	ENSG00000183889	Small-Scale Duplicate
ENSG00000183793	ENSG00000214940	Small-Scale Duplicate
ENSG00000183793	ENSG00000214967	Small-Scale Duplicate
ENSG00000183793	ENSG00000224712	Small-Scale Duplicate
ENSG00000183793	ENSG00000233024	Small-Scale Duplicate
ENSG00000183793	ENSG00000254852	Small-Scale Duplicate
ENSG00000183795	ENSG00000183753	Small-Scale Duplicate
ENSG00000183795	ENSG00000280052	Small-Scale Duplicate
ENSG00000183878	ENSG00000279053	Small-Scale Duplicate
ENSG00000183878	ENSG00000279383	Small-Scale Duplicate
ENSG00000183878	ENSG00000279947	Small-Scale Duplicate
ENSG00000183889	ENSG00000183426	Small-Scale Duplicate
ENSG00000183889	ENSG00000183793	Small-Scale Duplicate
ENSG00000183889	ENSG00000214940	Small-Scale Duplicate
ENSG00000183889	ENSG00000214967	Small-Scale Duplicate
ENSG00000183889	ENSG00000224712	Small-Scale Duplicate
ENSG00000183889	ENSG00000233024	Small-Scale Duplicate
ENSG00000183889	ENSG00000254852	Small-Scale Duplicate
ENSG00000184009	ENSG00000107796	Small-Scale Duplicate
ENSG00000184009	ENSG00000143632	Small-Scale Duplicate
ENSG00000184009	ENSG00000159251	Small-Scale Duplicate
ENSG00000184009	ENSG00000163017	Small-Scale Duplicate
ENSG00000184009	ENSG00000169067	Small-Scale Duplicate
ENSG00000184033	ENSG00000268651	Small-Scale Duplicate
ENSG00000184110	ENSG00000205609	Small-Scale Duplicate
ENSG00000184166	ENSG00000262628	Small-Scale Duplicate
ENSG00000184185	ENSG00000260458	Small-Scale Duplicate
ENSG00000184206	ENSG00000197978	Small-Scale Duplicate
ENSG00000184206	ENSG00000278662	Small-Scale Duplicate
ENSG00000184227	ENSG00000119673	Small-Scale Duplicate
ENSG00000184260	ENSG00000164508	Small-Scale Duplicate
ENSG00000184260	ENSG00000180573	Small-Scale Duplicate
ENSG00000184260	ENSG00000181218	Small-Scale Duplicate
ENSG00000184260	ENSG00000184270	Small-Scale Duplicate
ENSG00000184260	ENSG00000196747	Small-Scale Duplicate
ENSG00000184260	ENSG00000196787	Small-Scale Duplicate
ENSG00000184260	ENSG00000196866	Small-Scale Duplicate
ENSG00000184260	ENSG00000203812	Small-Scale Duplicate
ENSG00000184260	ENSG00000246705	Small-Scale Duplicate
ENSG00000184260	ENSG00000272196	Small-Scale Duplicate
ENSG00000184260	ENSG00000274997	Small-Scale Duplicate
ENSG00000184260	ENSG00000275221	Small-Scale Duplicate
ENSG00000184260	ENSG00000276368	Small-Scale Duplicate
ENSG00000184260	ENSG00000276903	Small-Scale Duplicate
ENSG00000184260	ENSG00000277075	Small-Scale Duplicate
ENSG00000184260	ENSG00000278463	Small-Scale Duplicate
ENSG00000184260	ENSG00000278677	Small-Scale Duplicate
ENSG00000184270	ENSG00000164508	Small-Scale Duplicate
ENSG00000184270	ENSG00000181218	Small-Scale Duplicate
ENSG00000184270	ENSG00000184260	Small-Scale Duplicate
ENSG00000184270	ENSG00000196747	Small-Scale Duplicate
ENSG00000184270	ENSG00000196787	Small-Scale Duplicate
ENSG00000184270	ENSG00000196866	Small-Scale Duplicate
ENSG00000184270	ENSG00000203812	Small-Scale Duplicate
ENSG00000184270	ENSG00000246705	Small-Scale Duplicate
ENSG00000184270	ENSG00000272196	Small-Scale Duplicate
ENSG00000184270	ENSG00000274997	Small-Scale Duplicate
ENSG00000184270	ENSG00000275221	Small-Scale Duplicate
ENSG00000184270	ENSG00000276368	Small-Scale Duplicate
ENSG00000184270	ENSG00000276903	Small-Scale Duplicate
ENSG00000184270	ENSG00000277075	Small-Scale Duplicate
ENSG00000184270	ENSG00000278463	Small-Scale Duplicate
ENSG00000184270	ENSG00000278677	Small-Scale Duplicate
ENSG00000184330	ENSG00000143556	Small-Scale Duplicate
ENSG00000184357	ENSG00000168298	Small-Scale Duplicate
ENSG00000184357	ENSG00000187837	Small-Scale Duplicate
ENSG00000184388	ENSG00000186288	Small-Scale Duplicate
ENSG00000184394	ENSG00000176294	Small-Scale Duplicate
ENSG00000184659	ENSG00000170122	Small-Scale Duplicate
ENSG00000184659	ENSG00000187559	Small-Scale Duplicate
ENSG00000184659	ENSG00000204779	Small-Scale Duplicate
ENSG00000184659	ENSG00000273514	Small-Scale Duplicate
ENSG00000184678	ENSG00000124635	Small-Scale Duplicate
ENSG00000184678	ENSG00000158373	Small-Scale Duplicate
ENSG00000184678	ENSG00000180596	Small-Scale Duplicate
ENSG00000184678	ENSG00000197903	Small-Scale Duplicate
ENSG00000184678	ENSG00000203814	Small-Scale Duplicate
ENSG00000184678	ENSG00000233822	Small-Scale Duplicate
ENSG00000184678	ENSG00000273703	Small-Scale Duplicate
ENSG00000184678	ENSG00000274641	Small-Scale Duplicate
ENSG00000184678	ENSG00000276410	Small-Scale Duplicate
ENSG00000184678	ENSG00000278588	Small-Scale Duplicate
ENSG00000184881	ENSG00000279012	Small-Scale Duplicate
ENSG00000184895	ENSG00000279710	Small-Scale Duplicate
ENSG00000184900	ENSG00000188612	Small-Scale Duplicate
ENSG00000184905	ENSG00000133142	Small-Scale Duplicate
ENSG00000184911	ENSG00000269502	Small-Scale Duplicate
ENSG00000184923	ENSG00000188152	Small-Scale Duplicate
ENSG00000184923	ENSG00000188199	Small-Scale Duplicate
ENSG00000184923	ENSG00000214562	Small-Scale Duplicate
ENSG00000184923	ENSG00000228570	Small-Scale Duplicate
ENSG00000184979	ENSG00000161133	Small-Scale Duplicate
ENSG00000185130	ENSG00000124635	Small-Scale Duplicate
ENSG00000185130	ENSG00000158373	Small-Scale Duplicate
ENSG00000185130	ENSG00000180596	Small-Scale Duplicate
ENSG00000185130	ENSG00000197903	Small-Scale Duplicate
ENSG00000185130	ENSG00000203814	Small-Scale Duplicate
ENSG00000185130	ENSG00000233822	Small-Scale Duplicate
ENSG00000185130	ENSG00000273703	Small-Scale Duplicate
ENSG00000185130	ENSG00000274641	Small-Scale Duplicate
ENSG00000185130	ENSG00000276410	Small-Scale Duplicate
ENSG00000185130	ENSG00000278588	Small-Scale Duplicate
ENSG00000185164	ENSG00000103226	Small-Scale Duplicate
ENSG00000185164	ENSG00000103512	Small-Scale Duplicate
ENSG00000185201	ENSG00000142089	Small-Scale Duplicate
ENSG00000185303	ENSG00000122852	Small-Scale Duplicate
ENSG00000185304	ENSG00000015568	Small-Scale Duplicate
ENSG00000185304	ENSG00000153201	Small-Scale Duplicate
ENSG00000185304	ENSG00000169629	Small-Scale Duplicate
ENSG00000185304	ENSG00000183054	Small-Scale Duplicate
ENSG00000185304	ENSG00000187627	Small-Scale Duplicate
ENSG00000185372	ENSG00000182613	Small-Scale Duplicate
ENSG00000185414	ENSG00000241962	Small-Scale Duplicate
ENSG00000185414	ENSG00000273155	Small-Scale Duplicate
ENSG00000185479	ENSG00000205420	Small-Scale Duplicate
ENSG00000185651	ENSG00000279392	Small-Scale Duplicate
ENSG00000185758	ENSG00000177300	Small-Scale Duplicate
ENSG00000185775	ENSG00000276040	Small-Scale Duplicate
ENSG00000185775	ENSG00000276581	Small-Scale Duplicate
ENSG00000185829	ENSG00000228696	Small-Scale Duplicate
ENSG00000185864	ENSG00000169203	Small-Scale Duplicate
ENSG00000185864	ENSG00000169246	Small-Scale Duplicate
ENSG00000185864	ENSG00000198064	Small-Scale Duplicate
ENSG00000185864	ENSG00000243716	Small-Scale Duplicate
ENSG00000185864	ENSG00000254206	Small-Scale Duplicate
ENSG00000185894	ENSG00000183753	Small-Scale Duplicate
ENSG00000185894	ENSG00000280052	Small-Scale Duplicate
ENSG00000185897	ENSG00000126251	Small-Scale Duplicate
ENSG00000185926	ENSG00000258817	Small-Scale Duplicate
ENSG00000185928	ENSG00000263136	Small-Scale Duplicate
ENSG00000185962	ENSG00000163202	Small-Scale Duplicate
ENSG00000185966	ENSG00000163202	Small-Scale Duplicate
ENSG00000186049	ENSG00000139648	Small-Scale Duplicate
ENSG00000186086	ENSG00000196427	Small-Scale Duplicate
ENSG00000186092	ENSG00000176695	Small-Scale Duplicate
ENSG00000186092	ENSG00000177693	Small-Scale Duplicate
ENSG00000186117	ENSG00000205030	Small-Scale Duplicate
ENSG00000186117	ENSG00000279395	Small-Scale Duplicate
ENSG00000186146	ENSG00000225805	Small-Scale Duplicate
ENSG00000186204	ENSG00000171903	Small-Scale Duplicate
ENSG00000186288	ENSG00000184388	Small-Scale Duplicate
ENSG00000186399	ENSG00000178115	Small-Scale Duplicate
ENSG00000186400	ENSG00000279111	Small-Scale Duplicate
ENSG00000186470	ENSG00000111801	Small-Scale Duplicate
ENSG00000186523	ENSG00000118894	Small-Scale Duplicate
ENSG00000186523	ENSG00000145002	Small-Scale Duplicate
ENSG00000186562	ENSG00000186599	Small-Scale Duplicate
ENSG00000186579	ENSG00000187082	Small-Scale Duplicate
ENSG00000186599	ENSG00000186562	Small-Scale Duplicate
ENSG00000186660	ENSG00000255073	Small-Scale Duplicate
ENSG00000186723	ENSG00000171942	Small-Scale Duplicate
ENSG00000186787	ENSG00000147059	Small-Scale Duplicate
ENSG00000186803	ENSG00000120235	Small-Scale Duplicate
ENSG00000186803	ENSG00000120242	Small-Scale Duplicate
ENSG00000186803	ENSG00000137080	Small-Scale Duplicate
ENSG00000186803	ENSG00000147873	Small-Scale Duplicate
ENSG00000186803	ENSG00000147885	Small-Scale Duplicate
ENSG00000186803	ENSG00000188379	Small-Scale Duplicate
ENSG00000186825	ENSG00000197927	Small-Scale Duplicate
ENSG00000186832	ENSG00000186847	Small-Scale Duplicate
ENSG00000186847	ENSG00000186832	Small-Scale Duplicate
ENSG00000186973	ENSG00000164556	Small-Scale Duplicate
ENSG00000187048	ENSG00000162365	Small-Scale Duplicate
ENSG00000187082	ENSG00000186579	Small-Scale Duplicate
ENSG00000187134	ENSG00000151632	Small-Scale Duplicate
ENSG00000187134	ENSG00000196139	Small-Scale Duplicate
ENSG00000187134	ENSG00000198610	Small-Scale Duplicate
ENSG00000187173	ENSG00000159455	Small-Scale Duplicate
ENSG00000187180	ENSG00000159455	Small-Scale Duplicate
ENSG00000187191	ENSG00000188120	Small-Scale Duplicate
ENSG00000187191	ENSG00000205944	Small-Scale Duplicate
ENSG00000187193	ENSG00000125144	Small-Scale Duplicate
ENSG00000187193	ENSG00000125148	Small-Scale Duplicate
ENSG00000187193	ENSG00000169715	Small-Scale Duplicate
ENSG00000187193	ENSG00000205364	Small-Scale Duplicate
ENSG00000187193	ENSG00000244020	Small-Scale Duplicate
ENSG00000187223	ENSG00000159455	Small-Scale Duplicate
ENSG00000187243	ENSG00000154545	Small-Scale Duplicate
ENSG00000187272	ENSG00000180386	Small-Scale Duplicate
ENSG00000187272	ENSG00000198083	Small-Scale Duplicate
ENSG00000187272	ENSG00000204873	Small-Scale Duplicate
ENSG00000187272	ENSG00000212659	Small-Scale Duplicate
ENSG00000187272	ENSG00000239886	Small-Scale Duplicate
ENSG00000187272	ENSG00000241595	Small-Scale Duplicate
ENSG00000187372	ENSG00000120322	Small-Scale Duplicate
ENSG00000187537	ENSG00000166351	Small-Scale Duplicate
ENSG00000187537	ENSG00000183206	Small-Scale Duplicate
ENSG00000187537	ENSG00000196604	Small-Scale Duplicate
ENSG00000187537	ENSG00000196834	Small-Scale Duplicate
ENSG00000187537	ENSG00000198062	Small-Scale Duplicate
ENSG00000187537	ENSG00000222036	Small-Scale Duplicate
ENSG00000187537	ENSG00000230031	Small-Scale Duplicate
ENSG00000187537	ENSG00000233917	Small-Scale Duplicate
ENSG00000187537	ENSG00000278522	Small-Scale Duplicate
ENSG00000187559	ENSG00000170122	Small-Scale Duplicate
ENSG00000187559	ENSG00000184659	Small-Scale Duplicate
ENSG00000187559	ENSG00000204779	Small-Scale Duplicate
ENSG00000187559	ENSG00000273514	Small-Scale Duplicate
ENSG00000187607	ENSG00000249459	Small-Scale Duplicate
ENSG00000187626	ENSG00000189298	Small-Scale Duplicate
ENSG00000187627	ENSG00000015568	Small-Scale Duplicate
ENSG00000187627	ENSG00000153201	Small-Scale Duplicate
ENSG00000187627	ENSG00000169629	Small-Scale Duplicate
ENSG00000187627	ENSG00000183054	Small-Scale Duplicate
ENSG00000187627	ENSG00000185304	Small-Scale Duplicate
ENSG00000187630	ENSG00000157326	Small-Scale Duplicate
ENSG00000187733	ENSG00000240038	Small-Scale Duplicate
ENSG00000187733	ENSG00000243480	Small-Scale Duplicate
ENSG00000187754	ENSG00000268009	Small-Scale Duplicate
ENSG00000187754	ENSG00000269791	Small-Scale Duplicate
ENSG00000187758	ENSG00000196616	Small-Scale Duplicate
ENSG00000187758	ENSG00000248144	Small-Scale Duplicate
ENSG00000187766	ENSG00000212935	Small-Scale Duplicate
ENSG00000187837	ENSG00000168298	Small-Scale Duplicate
ENSG00000187837	ENSG00000184357	Small-Scale Duplicate
ENSG00000188021	ENSG00000135018	Small-Scale Duplicate
ENSG00000188069	ENSG00000280021	Small-Scale Duplicate
ENSG00000188076	ENSG00000268320	Small-Scale Duplicate
ENSG00000188092	ENSG00000117262	Small-Scale Duplicate
ENSG00000188100	ENSG00000189090	Small-Scale Duplicate
ENSG00000188100	ENSG00000276430	Small-Scale Duplicate
ENSG00000188120	ENSG00000187191	Small-Scale Duplicate
ENSG00000188120	ENSG00000205916	Small-Scale Duplicate
ENSG00000188120	ENSG00000205944	Small-Scale Duplicate
ENSG00000188120	ENSG00000279194	Small-Scale Duplicate
ENSG00000188120	ENSG00000279634	Small-Scale Duplicate
ENSG00000188120	ENSG00000279915	Small-Scale Duplicate
ENSG00000188120	ENSG00000280045	Small-Scale Duplicate
ENSG00000188120	ENSG00000280084	Small-Scale Duplicate
ENSG00000188120	ENSG00000280421	Small-Scale Duplicate
ENSG00000188124	ENSG00000170803	Small-Scale Duplicate
ENSG00000188124	ENSG00000279486	Small-Scale Duplicate
ENSG00000188152	ENSG00000130950	Small-Scale Duplicate
ENSG00000188152	ENSG00000184923	Small-Scale Duplicate
ENSG00000188152	ENSG00000188199	Small-Scale Duplicate
ENSG00000188155	ENSG00000189169	Small-Scale Duplicate
ENSG00000188155	ENSG00000212935	Small-Scale Duplicate
ENSG00000188155	ENSG00000215454	Small-Scale Duplicate
ENSG00000188155	ENSG00000221859	Small-Scale Duplicate
ENSG00000188155	ENSG00000243489	Small-Scale Duplicate
ENSG00000188155	ENSG00000272804	Small-Scale Duplicate
ENSG00000188199	ENSG00000184923	Small-Scale Duplicate
ENSG00000188199	ENSG00000188152	Small-Scale Duplicate
ENSG00000188199	ENSG00000214562	Small-Scale Duplicate
ENSG00000188199	ENSG00000228570	Small-Scale Duplicate
ENSG00000188219	ENSG00000166351	Small-Scale Duplicate
ENSG00000188219	ENSG00000183206	Small-Scale Duplicate
ENSG00000188219	ENSG00000196604	Small-Scale Duplicate
ENSG00000188219	ENSG00000196834	Small-Scale Duplicate
ENSG00000188219	ENSG00000198062	Small-Scale Duplicate
ENSG00000188219	ENSG00000222036	Small-Scale Duplicate
ENSG00000188219	ENSG00000230031	Small-Scale Duplicate
ENSG00000188219	ENSG00000233917	Small-Scale Duplicate
ENSG00000188219	ENSG00000278522	Small-Scale Duplicate
ENSG00000188229	ENSG00000137267	Small-Scale Duplicate
ENSG00000188229	ENSG00000137285	Small-Scale Duplicate
ENSG00000188229	ENSG00000173213	Small-Scale Duplicate
ENSG00000188229	ENSG00000176014	Small-Scale Duplicate
ENSG00000188229	ENSG00000198211	Small-Scale Duplicate
ENSG00000188229	ENSG00000258947	Small-Scale Duplicate
ENSG00000188229	ENSG00000261456	Small-Scale Duplicate
ENSG00000188234	ENSG00000204149	Small-Scale Duplicate
ENSG00000188234	ENSG00000204172	Small-Scale Duplicate
ENSG00000188379	ENSG00000120235	Small-Scale Duplicate
ENSG00000188379	ENSG00000120242	Small-Scale Duplicate
ENSG00000188379	ENSG00000137080	Small-Scale Duplicate
ENSG00000188379	ENSG00000147873	Small-Scale Duplicate
ENSG00000188379	ENSG00000147885	Small-Scale Duplicate
ENSG00000188379	ENSG00000186803	Small-Scale Duplicate
ENSG00000188379	ENSG00000197919	Small-Scale Duplicate
ENSG00000188379	ENSG00000228083	Small-Scale Duplicate
ENSG00000188379	ENSG00000233816	Small-Scale Duplicate
ENSG00000188379	ENSG00000234829	Small-Scale Duplicate
ENSG00000188379	ENSG00000236637	Small-Scale Duplicate
ENSG00000188386	ENSG00000221823	Small-Scale Duplicate
ENSG00000188403	ENSG00000277282	Small-Scale Duplicate
ENSG00000188486	ENSG00000246705	Small-Scale Duplicate
ENSG00000188486	ENSG00000272196	Small-Scale Duplicate
ENSG00000188486	ENSG00000274997	Small-Scale Duplicate
ENSG00000188486	ENSG00000275221	Small-Scale Duplicate
ENSG00000188486	ENSG00000276368	Small-Scale Duplicate
ENSG00000188486	ENSG00000276903	Small-Scale Duplicate
ENSG00000188486	ENSG00000277075	Small-Scale Duplicate
ENSG00000188486	ENSG00000278463	Small-Scale Duplicate
ENSG00000188486	ENSG00000278677	Small-Scale Duplicate
ENSG00000188536	ENSG00000206172	Small-Scale Duplicate
ENSG00000188581	ENSG00000204887	Small-Scale Duplicate
ENSG00000188581	ENSG00000221852	Small-Scale Duplicate
ENSG00000188581	ENSG00000221880	Small-Scale Duplicate
ENSG00000188603	ENSG00000261832	Small-Scale Duplicate
ENSG00000188610	ENSG00000196550	Small-Scale Duplicate
ENSG00000188610	ENSG00000215784	Small-Scale Duplicate
ENSG00000188610	ENSG00000263513	Small-Scale Duplicate
ENSG00000188611	ENSG00000204147	Small-Scale Duplicate
ENSG00000188612	ENSG00000177688	Small-Scale Duplicate
ENSG00000188612	ENSG00000184900	Small-Scale Duplicate
ENSG00000188626	ENSG00000178115	Small-Scale Duplicate
ENSG00000188691	ENSG00000183389	Small-Scale Duplicate
ENSG00000188868	ENSG00000268744	Small-Scale Duplicate
ENSG00000189052	ENSG00000104818	Small-Scale Duplicate
ENSG00000189052	ENSG00000104827	Small-Scale Duplicate
ENSG00000189052	ENSG00000196337	Small-Scale Duplicate
ENSG00000189052	ENSG00000213030	Small-Scale Duplicate
ENSG00000189052	ENSG00000267335	Small-Scale Duplicate
ENSG00000189052	ENSG00000267631	Small-Scale Duplicate
ENSG00000189064	ENSG00000215269	Small-Scale Duplicate
ENSG00000189064	ENSG00000215274	Small-Scale Duplicate
ENSG00000189064	ENSG00000216649	Small-Scale Duplicate
ENSG00000189064	ENSG00000224659	Small-Scale Duplicate
ENSG00000189064	ENSG00000227488	Small-Scale Duplicate
ENSG00000189064	ENSG00000237671	Small-Scale Duplicate
ENSG00000189064	ENSG00000274274	Small-Scale Duplicate
ENSG00000189064	ENSG00000275113	Small-Scale Duplicate
ENSG00000189090	ENSG00000188100	Small-Scale Duplicate
ENSG00000189090	ENSG00000276430	Small-Scale Duplicate
ENSG00000189152	ENSG00000154016	Small-Scale Duplicate
ENSG00000189169	ENSG00000188155	Small-Scale Duplicate
ENSG00000189169	ENSG00000205445	Small-Scale Duplicate
ENSG00000189169	ENSG00000212935	Small-Scale Duplicate
ENSG00000189169	ENSG00000215454	Small-Scale Duplicate
ENSG00000189169	ENSG00000215455	Small-Scale Duplicate
ENSG00000189169	ENSG00000221837	Small-Scale Duplicate
ENSG00000189169	ENSG00000241123	Small-Scale Duplicate
ENSG00000189169	ENSG00000243489	Small-Scale Duplicate
ENSG00000189169	ENSG00000272804	Small-Scale Duplicate
ENSG00000189180	ENSG00000196693	Small-Scale Duplicate
ENSG00000189190	ENSG00000213020	Small-Scale Duplicate
ENSG00000189253	ENSG00000204450	Small-Scale Duplicate
ENSG00000189253	ENSG00000214891	Small-Scale Duplicate
ENSG00000189298	ENSG00000187626	Small-Scale Duplicate
ENSG00000189366	ENSG00000033011	Small-Scale Duplicate
ENSG00000189369	ENSG00000103342	Small-Scale Duplicate
ENSG00000189375	ENSG00000214946	Small-Scale Duplicate
ENSG00000189375	ENSG00000255104	Small-Scale Duplicate
ENSG00000189376	ENSG00000259305	Small-Scale Duplicate
ENSG00000196109	ENSG00000160321	Small-Scale Duplicate
ENSG00000196126	ENSG00000198502	Small-Scale Duplicate
ENSG00000196136	ENSG00000273259	Small-Scale Duplicate
ENSG00000196139	ENSG00000151632	Small-Scale Duplicate
ENSG00000196139	ENSG00000187134	Small-Scale Duplicate
ENSG00000196139	ENSG00000198610	Small-Scale Duplicate
ENSG00000196230	ENSG00000104833	Small-Scale Duplicate
ENSG00000196230	ENSG00000137267	Small-Scale Duplicate
ENSG00000196230	ENSG00000137285	Small-Scale Duplicate
ENSG00000196230	ENSG00000173213	Small-Scale Duplicate
ENSG00000196230	ENSG00000261456	Small-Scale Duplicate
ENSG00000196262	ENSG00000263464	Small-Scale Duplicate
ENSG00000196262	ENSG00000271567	Small-Scale Duplicate
ENSG00000196262	ENSG00000279782	Small-Scale Duplicate
ENSG00000196275	ENSG00000174428	Small-Scale Duplicate
ENSG00000196312	ENSG00000148110	Small-Scale Duplicate
ENSG00000196313	ENSG00000272391	Small-Scale Duplicate
ENSG00000196337	ENSG00000104818	Small-Scale Duplicate
ENSG00000196337	ENSG00000104827	Small-Scale Duplicate
ENSG00000196337	ENSG00000189052	Small-Scale Duplicate
ENSG00000196337	ENSG00000213030	Small-Scale Duplicate
ENSG00000196345	ENSG00000178917	Small-Scale Duplicate
ENSG00000196368	ENSG00000122824	Small-Scale Duplicate
ENSG00000196369	ENSG00000171943	Small-Scale Duplicate
ENSG00000196369	ENSG00000266028	Small-Scale Duplicate
ENSG00000196406	ENSG00000198021	Small-Scale Duplicate
ENSG00000196406	ENSG00000198573	Small-Scale Duplicate
ENSG00000196406	ENSG00000203926	Small-Scale Duplicate
ENSG00000196427	ENSG00000186086	Small-Scale Duplicate
ENSG00000196436	ENSG00000198156	Small-Scale Duplicate
ENSG00000196436	ENSG00000233232	Small-Scale Duplicate
ENSG00000196436	ENSG00000255524	Small-Scale Duplicate
ENSG00000196459	ENSG00000256060	Small-Scale Duplicate
ENSG00000196466	ENSG00000180855	Small-Scale Duplicate
ENSG00000196466	ENSG00000268744	Small-Scale Duplicate
ENSG00000196466	ENSG00000268870	Small-Scale Duplicate
ENSG00000196475	ENSG00000198814	Small-Scale Duplicate
ENSG00000196502	ENSG00000197165	Small-Scale Duplicate
ENSG00000196502	ENSG00000213648	Small-Scale Duplicate
ENSG00000196507	ENSG00000204065	Small-Scale Duplicate
ENSG00000196507	ENSG00000204071	Small-Scale Duplicate
ENSG00000196550	ENSG00000188610	Small-Scale Duplicate
ENSG00000196550	ENSG00000215784	Small-Scale Duplicate
ENSG00000196550	ENSG00000263513	Small-Scale Duplicate
ENSG00000196565	ENSG00000213934	Small-Scale Duplicate
ENSG00000196604	ENSG00000166351	Small-Scale Duplicate
ENSG00000196604	ENSG00000183206	Small-Scale Duplicate
ENSG00000196604	ENSG00000187537	Small-Scale Duplicate
ENSG00000196604	ENSG00000188219	Small-Scale Duplicate
ENSG00000196604	ENSG00000196834	Small-Scale Duplicate
ENSG00000196604	ENSG00000198062	Small-Scale Duplicate
ENSG00000196604	ENSG00000222036	Small-Scale Duplicate
ENSG00000196604	ENSG00000222038	Small-Scale Duplicate
ENSG00000196604	ENSG00000230031	Small-Scale Duplicate
ENSG00000196604	ENSG00000233917	Small-Scale Duplicate
ENSG00000196604	ENSG00000276760	Small-Scale Duplicate
ENSG00000196604	ENSG00000277630	Small-Scale Duplicate
ENSG00000196604	ENSG00000278522	Small-Scale Duplicate
ENSG00000196616	ENSG00000187758	Small-Scale Duplicate
ENSG00000196616	ENSG00000248144	Small-Scale Duplicate
ENSG00000196661	ENSG00000204293	Small-Scale Duplicate
ENSG00000196689	ENSG00000262304	Small-Scale Duplicate
ENSG00000196693	ENSG00000189180	Small-Scale Duplicate
ENSG00000196705	ENSG00000160352	Small-Scale Duplicate
ENSG00000196735	ENSG00000237541	Small-Scale Duplicate
ENSG00000196747	ENSG00000180573	Small-Scale Duplicate
ENSG00000196747	ENSG00000184260	Small-Scale Duplicate
ENSG00000196747	ENSG00000184270	Small-Scale Duplicate
ENSG00000196747	ENSG00000196787	Small-Scale Duplicate
ENSG00000196747	ENSG00000246705	Small-Scale Duplicate
ENSG00000196747	ENSG00000274997	Small-Scale Duplicate
ENSG00000196747	ENSG00000275221	Small-Scale Duplicate
ENSG00000196747	ENSG00000276368	Small-Scale Duplicate
ENSG00000196747	ENSG00000276903	Small-Scale Duplicate
ENSG00000196747	ENSG00000278677	Small-Scale Duplicate
ENSG00000196757	ENSG00000198429	Small-Scale Duplicate
ENSG00000196778	ENSG00000181963	Small-Scale Duplicate
ENSG00000196787	ENSG00000164508	Small-Scale Duplicate
ENSG00000196787	ENSG00000180573	Small-Scale Duplicate
ENSG00000196787	ENSG00000181218	Small-Scale Duplicate
ENSG00000196787	ENSG00000184260	Small-Scale Duplicate
ENSG00000196787	ENSG00000184270	Small-Scale Duplicate
ENSG00000196787	ENSG00000196747	Small-Scale Duplicate
ENSG00000196787	ENSG00000196866	Small-Scale Duplicate
ENSG00000196787	ENSG00000203812	Small-Scale Duplicate
ENSG00000196787	ENSG00000246705	Small-Scale Duplicate
ENSG00000196787	ENSG00000272196	Small-Scale Duplicate
ENSG00000196787	ENSG00000274997	Small-Scale Duplicate
ENSG00000196787	ENSG00000275221	Small-Scale Duplicate
ENSG00000196787	ENSG00000276368	Small-Scale Duplicate
ENSG00000196787	ENSG00000276903	Small-Scale Duplicate
ENSG00000196787	ENSG00000277075	Small-Scale Duplicate
ENSG00000196787	ENSG00000278463	Small-Scale Duplicate
ENSG00000196787	ENSG00000278677	Small-Scale Duplicate
ENSG00000196805	ENSG00000241794	Small-Scale Duplicate
ENSG00000196826	ENSG00000242852	Small-Scale Duplicate
ENSG00000196834	ENSG00000166351	Small-Scale Duplicate
ENSG00000196834	ENSG00000183206	Small-Scale Duplicate
ENSG00000196834	ENSG00000187537	Small-Scale Duplicate
ENSG00000196834	ENSG00000188219	Small-Scale Duplicate
ENSG00000196834	ENSG00000196604	Small-Scale Duplicate
ENSG00000196834	ENSG00000198062	Small-Scale Duplicate
ENSG00000196834	ENSG00000222036	Small-Scale Duplicate
ENSG00000196834	ENSG00000222038	Small-Scale Duplicate
ENSG00000196834	ENSG00000230031	Small-Scale Duplicate
ENSG00000196834	ENSG00000233917	Small-Scale Duplicate
ENSG00000196834	ENSG00000276760	Small-Scale Duplicate
ENSG00000196834	ENSG00000277630	Small-Scale Duplicate
ENSG00000196834	ENSG00000278522	Small-Scale Duplicate
ENSG00000196862	ENSG00000015568	Small-Scale Duplicate
ENSG00000196862	ENSG00000153165	Small-Scale Duplicate
ENSG00000196862	ENSG00000153201	Small-Scale Duplicate
ENSG00000196862	ENSG00000169629	Small-Scale Duplicate
ENSG00000196862	ENSG00000183054	Small-Scale Duplicate
ENSG00000196866	ENSG00000180573	Small-Scale Duplicate
ENSG00000196866	ENSG00000184260	Small-Scale Duplicate
ENSG00000196866	ENSG00000184270	Small-Scale Duplicate
ENSG00000196866	ENSG00000196787	Small-Scale Duplicate
ENSG00000196866	ENSG00000246705	Small-Scale Duplicate
ENSG00000196866	ENSG00000274997	Small-Scale Duplicate
ENSG00000196866	ENSG00000275221	Small-Scale Duplicate
ENSG00000196866	ENSG00000276368	Small-Scale Duplicate
ENSG00000196866	ENSG00000276903	Small-Scale Duplicate
ENSG00000196866	ENSG00000278677	Small-Scale Duplicate
ENSG00000196873	ENSG00000136682	Small-Scale Duplicate
ENSG00000196873	ENSG00000147996	Small-Scale Duplicate
ENSG00000196890	ENSG00000124635	Small-Scale Duplicate
ENSG00000196890	ENSG00000158373	Small-Scale Duplicate
ENSG00000196890	ENSG00000180596	Small-Scale Duplicate
ENSG00000196890	ENSG00000197903	Small-Scale Duplicate
ENSG00000196890	ENSG00000203814	Small-Scale Duplicate
[truncated: 32,748 more rows]
